# Supplementary material for: Ethyl 2-(3,3-dibutyl­thio­ureido)-4,5,6,7-tetra­hydro­benzo[b]thio­phene-3-carboxyl­ate
Source: Acta Crystallogr Sect E Struct Rep Online. 2009 Nov 14;65(Pt 12):o3094–5. doi: 10.1107/S1600536809047230 (PMC2971811; doi:10.1107/S1600536809047230)
Supplement: Supplementary file 1 [file e-65-o3094-sup1.cif]

##############################################################################
###                                                                        ###
###        Electronic paper (Acta Crystallographica Section E)             ###
###                                                                        ###
##############################################################################
#                                                                            #
# This CIF contains the data in a paper accepted for publication in Acta     #
# Crystallographica Section E. It conforms to the requirements of Notes      #
# for Authors for Section E, and has been peer reviewed under the auspices   #
# of the IUCr Commission on Journals.                                        #
#                                                                            #
# Full details of the Crystallographic Information File format               #
# are given in the paper "The Crystallographic Information File (CIF):       #
# a New Standard Archive File for Crystallography" by S. R. Hall, F. H.      #
# Allen and I. D. Brown [Acta Cryst. (1991), A47, 655-685].                  #
#                                                                            #
# The current version of the core CIF dictionary is obtainable from          #
# ftp://ftp.iucr.org/pub/cif_core.dic. The current version number is 2.4.    #
#                                                                            #
# Software is freely available for graphical display of the structure(s) in  #
# this CIF.  For information consult the CIF home page http://www.iucr.org/  #
# cif/home.html                                                              #
#                                                                            #
# This file may be used for bona fide research purposes within the           #
# scientific community so long as proper attribution is given to the journal # 
# article from which it was obtained.                                        #
#                                                                            #
##############################################################################
                                             
data_global
_audit_creation_method     SHELXL-97
_journal_date_recd_electronic     2009-10-23
_journal_date_accepted     2009-11-09
_journal_name_full     'Acta Crystallographica, Section E'
_journal_year     2009
_journal_volume     65
_journal_issue     12
_journal_page_first     o3094
_journal_page_last     o3095
_journal_paper_category     QO
_journal_coeditor_code     RZ2377
_publ_contact_author_name     'Zeng Xiao-Hua'
_publ_contact_author_address
; department of medicinal chemistry,Yunyang Medical College,Shiyan 442000
  P.R. China
;
_publ_contact_author_email     zengken@126.com
_publ_contact_author_fax     '86 719 8875337'
_publ_contact_author_phone     '86 719 8875337'
_publ_section_title
;\
Ethyl
2-(3,3-dibutylthioureido)-4,5,6,7-tetrahydrobenzo[<i>b</i>]thiophene-3-\
carboxylate
;
loop_
    _publ_author_name
    _publ_author_footnote
    _publ_author_address
    'Wang, Hong-Mei' .
; Institute of Medicinal Chemistry, Yunyang Medical College, Shiyan 442000
  People's Republic of China
;
    'Xu, Jing' .
; Institute of Medicinal Chemistry, Yunyang Medical College, Shiyan 442000
  People's Republic of China
;
    'Zeng, Xiao-Hua' .
; Institute of Medicinal Chemistry, Yunyang Medical College, Shiyan 442000
  People's Republic of China
;
    'Tian, Jia-Hua' .
;Institute of Medicinal Chemistry, Yunyang Medical College, Shiyan 442000
  People's Republic of China
;
data_I
_audit_creation_method     SHELXL-97
_chemical_name_systematic
;
Ethyl 2-(3,3-dibutylthioureido)-4,5,6,7-tetrahydrobenzo[<i>b</i>]thiophene-
3-carboxylate
;
_chemical_name_common     ?
_chemical_formula_moiety     'C20 H32 N2 O2 S2'
_chemical_formula_sum     'C20 H32 N2 O2 S2'
_chemical_formula_iupac     'C20 H32 N2 O2 S2'
_chemical_formula_weight     396.60
_chemical_melting_point     ?
_symmetry_cell_setting     Monoclinic
_symmetry_space_group_name_H-M     'P 21/c'
_symmetry_space_group_name_Hall     '-P 2ybc'
loop_
    _symmetry_equiv_pos_as_xyz
    'x, y, z'
    '-x, y+1/2, -z+1/2'
    '-x, -y, -z'
    'x, -y-1/2, z-1/2'
_cell_length_a     10.9311(11)
_cell_length_b     21.715(3)
_cell_length_c     9.6841(3)
_cell_angle_alpha     90.00
_cell_angle_beta     107.711(12)
_cell_angle_gamma     90.00
_cell_volume     2189.8(4)
_cell_formula_units_Z     4
_cell_measurement_reflns_used     9055
_cell_measurement_theta_min     2.17
_cell_measurement_theta_max     27.60
_cell_measurement_temperature     292(2)
_exptl_crystal_description     block
_exptl_crystal_colour     colourless
_exptl_crystal_size_max     0.36
_exptl_crystal_size_mid     0.30
_exptl_crystal_size_min     0.25
_exptl_crystal_density_diffrn     1.203
_exptl_crystal_density_meas     ?
_exptl_crystal_density_method     'not measured'
_exptl_crystal_F_000     856
_exptl_absorpt_coefficient_mu     0.259
_exptl_absorpt_correction_type     multi-scan
_exptl_absorpt_process_details     '(SADABS; Sheldrick, 1996)'
_exptl_absorpt_correction_T_min     0.9025
_exptl_absorpt_correction_T_max     0.9381
_exptl_special_details
;
;
_diffrn_ambient_temperature     292(2)
_diffrn_radiation_type     MoK\a
_diffrn_radiation_wavelength     0.71073
_diffrn_radiation_source     'fine-focus sealed tube'
_diffrn_radiation_monochromator     graphite
_diffrn_measurement_device_type     'Bruker SMART CCD area-detector'
_diffrn_measurement_method     '\f and \w'
_diffrn_detector_area_resol_mean     ?
_diffrn_reflns_number     12194
_diffrn_reflns_av_R_equivalents     0.0273
_diffrn_reflns_av_sigmaI/netI     0.0246
_diffrn_reflns_theta_min     2.1
_diffrn_reflns_theta_max     25.5
_diffrn_reflns_theta_full     25.5
_diffrn_measured_fraction_theta_max     0.989
_diffrn_measured_fraction_theta_full     0.989
_diffrn_reflns_limit_h_min     -13
_diffrn_reflns_limit_h_max     13
_diffrn_reflns_limit_k_min     -21
_diffrn_reflns_limit_k_max     26
_diffrn_reflns_limit_l_min     -11
_diffrn_reflns_limit_l_max     11
_diffrn_standards_number     0
_diffrn_standards_interval_count     0
_diffrn_standards_interval_time     ?
_diffrn_standards_decay_%     0
_refine_special_details
;
Refinement of <i>F</i>^2^ against ALL reflections. The weighted <i>R</i>-factor
<i>wR</i> and goodness of fit <i>S</i> are based on <i>F</i>^2^, conventional
<i>R</i>-factors <i>R</i> are based on <i>F</i>, with <i>F</i> set to zero for
negative <i>F</i>^2^. The threshold expression of <i>F</i>^2^ >
\s(<i>F</i>^2^) is used only for calculating <i>R</i>-factors(gt) <i>etc</i>.
and is not relevant to the choice of reflections for refinement.
<i>R</i>-factors based on <i>F</i>^2^ are statistically about twice as large
as those based on <i>F</i>, and <i>R</i>- factors based on ALL data will be
even larger.
;
_reflns_number_total     4036
_reflns_number_gt     3460
_reflns_threshold_expression     I>2\s(I)
_refine_ls_structure_factor_coef     Fsqd
_refine_ls_matrix_type     full
_refine_ls_R_factor_all     0.082
_refine_ls_R_factor_gt     0.073
_refine_ls_wR_factor_gt     0.149
_refine_ls_wR_factor_ref     0.153
_refine_ls_goodness_of_fit_ref     1.21
_refine_ls_restrained_S_all     1.24
_refine_ls_number_reflns     4036
_refine_ls_number_parameters     280
_refine_ls_number_restraints     13
_refine_ls_hydrogen_treatment     mixed
_refine_ls_weighting_scheme     calc
_refine_ls_weighting_details
         'calc w=1/[\s^2^(Fo^2^)+(0.0275P)^2^+2.0031P] where P=(Fo^2^+2Fc^2^)/3'
_atom_sites_solution_hydrogens     geom
_atom_sites_solution_primary     direct
_atom_sites_solution_secondary     difmap
_refine_ls_shift/su_max     0.000
_refine_ls_shift/su_mean     0.000
_refine_diff_density_max     0.30
_refine_diff_density_min     -0.23
_refine_ls_extinction_method     none
_refine_ls_extinction_coef     ?
loop_
    _atom_type_symbol
    _atom_type_description
    _atom_type_scat_dispersion_real
    _atom_type_scat_dispersion_imag
    _atom_type_scat_source
    'C' 'C' 0.0033 0.0016
                         'International Tables Vol C Tables 4.2.6.8 and 6.1.1.4'
    'H' 'H' 0.0000 0.0000
                         'International Tables Vol C Tables 4.2.6.8 and 6.1.1.4'
    'N' 'N' 0.0061 0.0033
                         'International Tables Vol C Tables 4.2.6.8 and 6.1.1.4'
    'O' 'O' 0.0106 0.0060
                         'International Tables Vol C Tables 4.2.6.8 and 6.1.1.4'
    'S' 'S' 0.1246 0.1234
                         'International Tables Vol C Tables 4.2.6.8 and 6.1.1.4'
_computing_data_collection     'SMART (Bruker, 2001)'
_computing_cell_refinement     'SAINT (Bruker, 2001)'
_computing_data_reduction     'SAINT (Bruker, 2001)'
_computing_structure_solution     'SHELXS97 (Sheldrick, 2008)'
_computing_structure_refinement     'SHELXL97 (Sheldrick, 2008)'
_computing_molecular_graphics     'PLATON (Spek, 2009)'
_computing_publication_material     'SHELXTL97 (Sheldrick, 2008)'
loop_
    _atom_site_type_symbol
    _atom_site_label
    _atom_site_fract_x
    _atom_site_fract_y
    _atom_site_fract_z
    _atom_site_U_iso_or_equiv
    _atom_site_adp_type
    _atom_site_calc_flag
    _atom_site_refinement_flags
    _atom_site_occupancy
    _atom_site_disorder_assembly
    _atom_site_disorder_group
    C C1 1.0984(4) -0.00230(16) 0.7833(4) 0.0631(9) Uani d . 1 B .
    C C2 1.1175(5) -0.0488(2) 0.9023(5) 0.0856(12) Uani d D 1 . .
    H H2A 1.0446 -0.0765 0.8804 0.103 Uiso calc PR 0.71 A 1
    H H2B 1.1237 -0.0280 0.9928 0.103 Uiso calc PR 0.71 A 1
    H H2C 1.0714 -0.0361 0.9687 0.103 Uiso d PR 0.29 A 2
    H H2D 1.0832 -0.0882 0.8616 0.103 Uiso d PR 0.29 A 2
    C C3 1.2396(7) -0.0852(4) 0.9174(11) 0.097(2) Uani d PD 0.71 B 1
    H H3A 1.2660 -0.1048 1.0119 0.117 Uiso calc PR 0.71 B 1
    H H3B 1.2207 -0.1175 0.8448 0.117 Uiso calc PR 0.71 B 1
    C C4 1.3461(8) -0.0488(4) 0.9018(8) 0.093(2) Uani d PD 0.71 B 1
    H H4A 1.4202 -0.0754 0.9147 0.112 Uiso calc PR 0.71 B 1
    H H4B 1.3686 -0.0177 0.9771 0.112 Uiso calc PR 0.71 B 1
    C C4' 1.315(2) -0.0763(7) 0.8441(17) 0.077(5) Uani d PD 0.29 B 2
    H H4'1 1.4018 -0.0918 0.8832 0.092 Uiso calc PR 0.29 B 2
    H H4'2 1.2627 -0.1081 0.7835 0.092 Uiso calc PR 0.29 B 2
    C C3' 1.2569(14) -0.0586(11) 0.9758(17) 0.113(9) Uani d PD 0.29 B 2
    H H3'1 1.2705 -0.0918 1.0458 0.135 Uiso calc PR 0.29 B 2
    H H3'2 1.2968 -0.0215 1.0251 0.135 Uiso calc PR 0.29 B 2
    C C5 1.3142(4) -0.01737(18) 0.7532(4) 0.0751(10) Uani d D 1 . .
    H H5A 1.3787 0.0136 0.7554 0.090 Uiso calc PR 0.71 B 1
    H H5B 1.3163 -0.0476 0.6803 0.090 Uiso calc PR 0.71 B 1
    H H5C 1.3789 0.0116 0.8067 0.090 Uiso d PR 0.29 B 2
    H H5D 1.3339 -0.0286 0.6653 0.090 Uiso d PR 0.29 B 2
    C C6 1.1838(3) 0.01239(15) 0.7127(3) 0.0577(8) Uani d . 1 B .
    C C7 1.1347(3) 0.05951(15) 0.6064(3) 0.0551(8) Uani d . 1 . .
    C C8 1.0133(3) 0.07897(14) 0.6033(3) 0.0542(7) Uani d . 1 B .
    C C9 1.1975(3) 0.08581(17) 0.5067(4) 0.0634(9) Uani d . 1 B .
    C C10 1.3820(4) 0.0835(2) 0.4231(5) 0.0951(14) Uani d . 1 B .
    H H10A 1.3581 0.1259 0.3967 0.114 Uiso calc R 1 . .
    H H10B 1.4735 0.0824 0.4730 0.114 Uiso calc R 1 . .
    C C11 1.3540(5) 0.0462(2) 0.2931(5) 0.1069(16) Uani d . 1 . .
    H H11A 1.3741 0.0040 0.3193 0.160 Uiso calc R 1 . .
    H H11B 1.4048 0.0602 0.2340 0.160 Uiso calc R 1 . .
    H H11C 1.2646 0.0498 0.2398 0.160 Uiso calc R 1 . .
    C C12 0.8369(3) 0.15459(17) 0.5066(4) 0.0659(9) Uani d . 1 B .
    C C13 0.6951(5) 0.2433(2) 0.4072(6) 0.1029(15) Uani d D 1 B .
    H H13A 0.6756 0.2414 0.4983 0.123 Uiso calc R 1 . .
    H H13B 0.7147 0.2858 0.3911 0.123 Uiso calc R 1 . .
    C C14 0.5827(5) 0.2238(3) 0.2904(6) 0.1242(19) Uani d D 1 . .
    H H14A 0.5686 0.1800 0.2980 0.149 Uiso calc PR 0.83 C 1
    H H14B 0.5957 0.2317 0.1973 0.149 Uiso calc PR 0.83 C 1
    H H14C 0.5373 0.1905 0.3203 0.149 Uiso d PR 0.17 C 2
    H H14D 0.6066 0.2106 0.2064 0.149 Uiso d PR 0.17 C 2
    C C15 0.4615(9) 0.2616(5) 0.3037(12) 0.181(5) Uani d PD 0.83 D 1
    H H15A 0.3847 0.2396 0.2496 0.217 Uiso calc PR 0.83 D 1
    H H15B 0.4641 0.2612 0.4047 0.217 Uiso calc PR 0.83 D 1
    C C16 0.4496(12) 0.3174(5) 0.2607(16) 0.232(7) Uani d PD 0.83 D 1
    H H16A 0.5305 0.3381 0.2977 0.348 Uiso calc PR 0.83 D 1
    H H16B 0.3864 0.3376 0.2953 0.348 Uiso calc PR 0.83 D 1
    H H16C 0.4228 0.3184 0.1567 0.348 Uiso calc PR 0.83 D 1
    C C15' 0.4923(18) 0.2749(12) 0.213(3) 0.090(8) Uani d PD 0.17 D 2
    H H15C 0.5365 0.3140 0.2372 0.108 Uiso calc PR 0.17 D 2
    H H15D 0.4727 0.2690 0.1094 0.108 Uiso calc PR 0.17 D 2
    C C16' 0.372(2) 0.2782(14) 0.248(5) 0.125(13) Uani d PD 0.17 D 2
    H H16D 0.3180 0.3090 0.1892 0.188 Uiso calc PR 0.17 D 2
    H H16E 0.3897 0.2888 0.3487 0.188 Uiso calc PR 0.17 D 2
    H H16F 0.3298 0.2390 0.2303 0.188 Uiso calc PR 0.17 D 2
    C C17 0.9008(4) 0.23002(19) 0.3483(5) 0.0814(11) Uani d . 1 B .
    H H17A 0.8536 0.2535 0.2637 0.098 Uiso calc R 1 . .
    H H17B 0.9449 0.1968 0.3162 0.098 Uiso calc R 1 . .
    C C18 0.9998(4) 0.2719(2) 0.4523(5) 0.0897(13) Uani d . 1 . .
    H H18A 0.9553 0.3058 0.4813 0.108 Uiso calc R 1 . .
    H H18B 1.0437 0.2487 0.5388 0.108 Uiso calc R 1 . .
    C C19 1.0961(5) 0.2970(2) 0.3882(5) 0.1017(15) Uani d . 1 . .
    H H19A 1.0523 0.3158 0.2955 0.122 Uiso calc R 1 . .
    H H19B 1.1485 0.2635 0.3709 0.122 Uiso calc R 1 . .
    C C20 1.1828(5) 0.3447(2) 0.4862(6) 0.126(2) Uani d . 1 . .
    H H20A 1.1321 0.3792 0.4981 0.190 Uiso calc R 1 . .
    H H20B 1.2465 0.3582 0.4432 0.190 Uiso calc R 1 . .
    H H20C 1.2244 0.3266 0.5791 0.190 Uiso calc R 1 . .
    N N1 0.9493(3) 0.12572(14) 0.5138(3) 0.0637(7) Uani d D 1 . .
    H H1A 0.997(3) 0.1387(16) 0.464(3) 0.076 Uiso d D 1 . .
    N N2 0.8108(3) 0.20414(16) 0.4177(4) 0.0801(9) Uani d . 1 . .
    O O1 1.3122(2) 0.06116(13) 0.5196(3) 0.0769(7) Uani d . 1 . .
    O O2 1.1519(3) 0.12628(13) 0.4189(3) 0.0869(8) Uani d . 1 . .
    S S1 0.95706(9) 0.03954(4) 0.72506(10) 0.0662(3) Uani d . 1 . .
    S S2 0.74212(10) 0.13005(5) 0.60210(13) 0.0823(3) Uani d . 1 . .
loop_
    _atom_site_aniso_label
    _atom_site_aniso_U_11
    _atom_site_aniso_U_22
    _atom_site_aniso_U_33
    _atom_site_aniso_U_12
    _atom_site_aniso_U_13
    _atom_site_aniso_U_23
    C1 0.080(2) 0.060(2) 0.0549(19) -0.0045(17) 0.0284(17) -0.0010(16)
    C2 0.106(3) 0.085(3) 0.075(3) 0.006(2) 0.041(2) 0.018(2)
    C3 0.109(6) 0.097(6) 0.093(6) 0.026(4) 0.040(5) 0.035(5)
    C4 0.094(5) 0.099(6) 0.083(6) 0.014(5) 0.021(5) 0.019(4)
    C4' 0.083(12) 0.078(11) 0.068(10) 0.020(9) 0.021(9) -0.004(8)
    C3' 0.18(2) 0.106(17) 0.053(10) 0.055(16) 0.040(12) 0.009(9)
    C5 0.079(2) 0.074(2) 0.077(3) 0.010(2) 0.030(2) 0.006(2)
    C6 0.0649(19) 0.0570(19) 0.0541(18) -0.0018(16) 0.0225(15) -0.0035(15)
    C7 0.0634(19) 0.0523(17) 0.0542(18) -0.0054(15) 0.0248(15) -0.0023(14)
    C8 0.0610(18) 0.0520(18) 0.0511(17) -0.0049(15) 0.0194(15) -0.0051(14)
    C9 0.068(2) 0.062(2) 0.067(2) -0.0079(17) 0.0303(18) 0.0015(18)
    C10 0.081(3) 0.113(4) 0.108(4) -0.012(3) 0.053(3) 0.013(3)
    C11 0.111(4) 0.130(4) 0.102(4) -0.005(3) 0.065(3) 0.004(3)
    C12 0.062(2) 0.065(2) 0.068(2) 0.0013(17) 0.0149(17) -0.0078(18)
    C13 0.098(3) 0.094(3) 0.116(4) 0.013(3) 0.031(3) 0.008(3)
    C14 0.090(4) 0.154(5) 0.118(4) 0.010(4) 0.015(3) 0.014(4)
    C15 0.111(7) 0.256(15) 0.161(9) 0.068(8) 0.021(6) 0.083(9)
    C16 0.180(11) 0.235(14) 0.296(17) 0.081(11) 0.096(11) 0.137(14)
    C15' 0.09(2) 0.087(19) 0.09(2) 0.015(16) 0.029(17) 0.017(16)
    C16' 0.10(3) 0.10(2) 0.18(4) -0.02(2) 0.05(3) 0.03(2)
    C17 0.084(3) 0.076(3) 0.079(3) 0.008(2) 0.017(2) 0.016(2)
    C18 0.092(3) 0.086(3) 0.087(3) -0.001(2) 0.020(2) 0.009(2)
    C19 0.109(4) 0.089(3) 0.104(4) -0.005(3) 0.027(3) 0.015(3)
    C20 0.119(4) 0.102(4) 0.137(5) -0.025(3) 0.007(4) 0.003(4)
    N1 0.0641(17) 0.0633(18) 0.0680(19) 0.0034(14) 0.0262(14) 0.0037(15)
    N2 0.073(2) 0.076(2) 0.090(2) 0.0137(17) 0.0216(18) 0.0066(19)
    O1 0.0683(15) 0.0907(19) 0.0836(18) -0.0001(14) 0.0410(14) 0.0126(14)
    O2 0.094(2) 0.0862(19) 0.095(2) 0.0115(16) 0.0501(17) 0.0313(16)
    S1 0.0714(6) 0.0700(6) 0.0664(6) -0.0047(4) 0.0345(4) 0.0008(4)
    S2 0.0682(6) 0.0924(8) 0.0923(8) -0.0011(5) 0.0333(5) -0.0054(6)
_geom_special_details
;
All e.s.d.'s (except the e.s.d. in the dihedral angle between two l.s. planes)
are estimated using the full covariance matrix. The cell e.s.d.'s are taken
into account individually in the estimation of e.s.d.'s in distances, angles
and torsion angles; correlations between e.s.d.'s in cell parameters are only
used when they are defined by crystal symmetry. An approximate (isotropic)
treatment of cell e.s.d.'s is used for estimating e.s.d.'s involving l.s.
planes.
;
loop_
    _geom_bond_atom_site_label_1
    _geom_bond_atom_site_label_2
    _geom_bond_site_symmetry_2
    _geom_bond_distance
    _geom_bond_publ_flag
    C1 C6 . 1.352(4) ?
    C1 C2 . 1.498(5) ?
    C1 S1 . 1.732(4) ?
    C2 C3' . 1.488(15) ?
    C2 C3 . 1.520(8) ?
    C2 H2A . 0.9700 ?
    C2 H2B . 0.9700 ?
    C2 H2C . 0.9700 ?
    C2 H2D . 0.9700 ?
    C3 C4 . 1.452(11) ?
    C3 H3A . 0.9700 ?
    C3 H3B . 0.9700 ?
    C4 C5 . 1.534(7) ?
    C4 H4A . 0.9700 ?
    C4 H4B . 0.9700 ?
    C4' C5 . 1.552(14) ?
    C4' C3' . 1.63(2) ?
    C4' H4'1 . 0.9700 ?
    C4' H4'2 . 0.9700 ?
    C3' H3'1 . 0.9700 ?
    C3' H3'2 . 0.9700 ?
    C5 C6 . 1.505(5) ?
    C5 H5A . 0.9700 ?
    C5 H5B . 0.9700 ?
    C5 H5C . 0.9700 ?
    C5 H5D . 0.9700 ?
    C6 C7 . 1.435(4) ?
    C7 C8 . 1.385(4) ?
    C7 C9 . 1.460(4) ?
    C8 N1 . 1.380(4) ?
    C8 S1 . 1.715(3) ?
    C9 O2 . 1.219(4) ?
    C9 O1 . 1.333(4) ?
    C10 C11 . 1.449(6) ?
    C10 O1 . 1.458(4) ?
    C10 H10A . 0.9700 ?
    C10 H10B . 0.9700 ?
    C11 H11A . 0.9600 ?
    C11 H11B . 0.9600 ?
    C11 H11C . 0.9600 ?
    C12 N2 . 1.353(5) ?
    C12 N1 . 1.362(4) ?
    C12 S2 . 1.672(4) ?
    C13 C14 . 1.457(6) ?
    C13 N2 . 1.502(5) ?
    C13 H13A . 0.9700 ?
    C13 H13B . 0.9700 ?
    C14 C15' . 1.522(16) ?
    C14 C15 . 1.597(9) ?
    C14 H14A . 0.9700 ?
    C14 H14B . 0.9700 ?
    C14 H14C . 0.9700 ?
    C14 H14D . 0.9700 ?
    C15 C16 . 1.274(11) ?
    C15 H15A . 0.9700 ?
    C15 H15B . 0.9700 ?
    C16 H16A . 0.9600 ?
    C16 H16B . 0.9600 ?
    C16 H16C . 0.9600 ?
    C15' C16' . 1.454(19) ?
    C15' H15C . 0.9700 ?
    C15' H15D . 0.9700 ?
    C16' H16D . 0.9600 ?
    C16' H16E . 0.9600 ?
    C16' H16F . 0.9600 ?
    C17 N2 . 1.461(5) ?
    C17 C18 . 1.532(6) ?
    C17 H17A . 0.9700 ?
    C17 H17B . 0.9700 ?
    C18 C19 . 1.480(6) ?
    C18 H18A . 0.9700 ?
    C18 H18B . 0.9700 ?
    C19 C20 . 1.524(6) ?
    C19 H19A . 0.9700 ?
    C19 H19B . 0.9700 ?
    C20 H20A . 0.9600 ?
    C20 H20B . 0.9600 ?
    C20 H20C . 0.9600 ?
    N1 H1A . 0.86(3) ?
loop_
    _geom_angle_atom_site_label_1
    _geom_angle_atom_site_label_2
    _geom_angle_atom_site_label_3
    _geom_angle_site_symmetry_1
    _geom_angle_site_symmetry_3
    _geom_angle
    _geom_angle_publ_flag
    C6 C1 C2 . . 126.3(4) ?
    C6 C1 S1 . . 113.3(3) ?
    C2 C1 S1 . . 120.4(3) ?
    C3' C2 C1 . . 110.3(8) ?
    C1 C2 C3 . . 109.7(4) ?
    C3' C2 H2A . . 132.0 ?
    C1 C2 H2A . . 109.7 ?
    C3 C2 H2A . . 109.7 ?
    C3' C2 H2B . . 81.6 ?
    C1 C2 H2B . . 109.7 ?
    C3 C2 H2B . . 109.7 ?
    H2A C2 H2B . . 108.2 ?
    C3' C2 H2C . . 112.7 ?
    C1 C2 H2C . . 109.8 ?
    C3 C2 H2C . . 134.6 ?
    H2A C2 H2C . . 76.3 ?
    C3' C2 H2D . . 106.3 ?
    C1 C2 H2D . . 109.6 ?
    C3 C2 H2D . . 78.4 ?
    H2B C2 H2D . . 133.7 ?
    H2C C2 H2D . . 107.8 ?
    C4 C3 C2 . . 114.6(6) ?
    C4 C3 H3A . . 108.6 ?
    C2 C3 H3A . . 108.6 ?
    C4 C3 H3B . . 108.6 ?
    C2 C3 H3B . . 108.6 ?
    H3A C3 H3B . . 107.6 ?
    C3 C4 C5 . . 112.3(7) ?
    C3 C4 H4A . . 109.2 ?
    C5 C4 H4A . . 109.2 ?
    C3 C4 H4B . . 109.2 ?
    C5 C4 H4B . . 109.2 ?
    H4A C4 H4B . . 107.9 ?
    C5 C4' C3' . . 108.2(12) ?
    C5 C4' H4'1 . . 110.1 ?
    C3' C4' H4'1 . . 110.1 ?
    C5 C4' H4'2 . . 110.1 ?
    C3' C4' H4'2 . . 110.1 ?
    H4'1 C4' H4'2 . . 108.4 ?
    C2 C3' C4' . . 104.1(12) ?
    C2 C3' H3'1 . . 110.9 ?
    C4' C3' H3'1 . . 110.9 ?
    C2 C3' H3'2 . . 110.9 ?
    C4' C3' H3'2 . . 110.9 ?
    H3'1 C3' H3'2 . . 109.0 ?
    C6 C5 C4 . . 111.3(4) ?
    C6 C5 C4' . . 110.0(8) ?
    C6 C5 H5A . . 109.4 ?
    C4 C5 H5A . . 109.4 ?
    C4' C5 H5A . . 133.0 ?
    C6 C5 H5B . . 109.4 ?
    C4 C5 H5B . . 109.4 ?
    H5A C5 H5B . . 108.0 ?
    C6 C5 H5C . . 109.9 ?
    C4' C5 H5C . . 110.8 ?
    H5B C5 H5C . . 130.8 ?
    C6 C5 H5D . . 108.9 ?
    C4 C5 H5D . . 131.5 ?
    C4' C5 H5D . . 109.0 ?
    H5C C5 H5D . . 108.1 ?
    C1 C6 C7 . . 111.5(3) ?
    C1 C6 C5 . . 120.8(3) ?
    C7 C6 C5 . . 127.6(3) ?
    C8 C7 C6 . . 112.3(3) ?
    C8 C7 C9 . . 120.4(3) ?
    C6 C7 C9 . . 127.2(3) ?
    N1 C8 C7 . . 122.5(3) ?
    N1 C8 S1 . . 125.5(2) ?
    C7 C8 S1 . . 112.0(2) ?
    O2 C9 O1 . . 121.9(3) ?
    O2 C9 C7 . . 124.6(3) ?
    O1 C9 C7 . . 113.5(3) ?
    C11 C10 O1 . . 111.0(4) ?
    C11 C10 H10A . . 109.4 ?
    O1 C10 H10A . . 109.4 ?
    C11 C10 H10B . . 109.4 ?
    O1 C10 H10B . . 109.4 ?
    H10A C10 H10B . . 108.0 ?
    C10 C11 H11A . . 109.5 ?
    C10 C11 H11B . . 109.5 ?
    H11A C11 H11B . . 109.5 ?
    C10 C11 H11C . . 109.5 ?
    H11A C11 H11C . . 109.5 ?
    H11B C11 H11C . . 109.5 ?
    N2 C12 N1 . . 114.3(3) ?
    N2 C12 S2 . . 124.0(3) ?
    N1 C12 S2 . . 121.7(3) ?
    C14 C13 N2 . . 112.5(4) ?
    C14 C13 H13A . . 109.1 ?
    N2 C13 H13A . . 109.1 ?
    C14 C13 H13B . . 109.1 ?
    N2 C13 H13B . . 109.1 ?
    H13A C13 H13B . . 107.8 ?
    C13 C14 C15' . . 116.0(11) ?
    C13 C14 C15 . . 108.2(6) ?
    C13 C14 H14A . . 110.1 ?
    C15' C14 H14A . . 131.1 ?
    C15 C14 H14A . . 110.1 ?
    C13 C14 H14B . . 110.1 ?
    C15 C14 H14B . . 110.1 ?
    H14A C14 H14B . . 108.4 ?
    C13 C14 H14C . . 111.9 ?
    C15' C14 H14C . . 112.0 ?
    H14B C14 H14C . . 130.0 ?
    C13 C14 H14D . . 111.0 ?
    C15' C14 H14D . . 95.9 ?
    C15 C14 H14D . . 131.3 ?
    H14C C14 H14D . . 108.9 ?
    C16 C15 C14 . . 117.9(11) ?
    C16 C15 H15A . . 107.8 ?
    C14 C15 H15A . . 107.8 ?
    C16 C15 H15B . . 107.8 ?
    C14 C15 H15B . . 107.8 ?
    H15A C15 H15B . . 107.2 ?
    C16' C15' C14 . . 114.7(19) ?
    C16' C15' H15C . . 108.6 ?
    C14 C15' H15C . . 108.6 ?
    C16' C15' H15D . . 108.6 ?
    C14 C15' H15D . . 108.6 ?
    H15C C15' H15D . . 107.6 ?
    C15' C16' H16D . . 109.5 ?
    C15' C16' H16E . . 109.5 ?
    H16D C16' H16E . . 109.5 ?
    C15' C16' H16F . . 109.5 ?
    H16D C16' H16F . . 109.5 ?
    H16E C16' H16F . . 109.5 ?
    N2 C17 C18 . . 111.4(4) ?
    N2 C17 H17A . . 109.3 ?
    C18 C17 H17A . . 109.3 ?
    N2 C17 H17B . . 109.3 ?
    C18 C17 H17B . . 109.3 ?
    H17A C17 H17B . . 108.0 ?
    C19 C18 C17 . . 113.1(4) ?
    C19 C18 H18A . . 108.9 ?
    C17 C18 H18A . . 108.9 ?
    C19 C18 H18B . . 108.9 ?
    C17 C18 H18B . . 109.0 ?
    H18A C18 H18B . . 107.8 ?
    C18 C19 C20 . . 112.1(4) ?
    C18 C19 H19A . . 109.2 ?
    C20 C19 H19A . . 109.2 ?
    C18 C19 H19B . . 109.2 ?
    C20 C19 H19B . . 109.2 ?
    H19A C19 H19B . . 107.9 ?
    C19 C20 H20A . . 109.5 ?
    C19 C20 H20B . . 109.5 ?
    H20A C20 H20B . . 109.5 ?
    C19 C20 H20C . . 109.5 ?
    H20A C20 H20C . . 109.5 ?
    H20B C20 H20C . . 109.5 ?
    C12 N1 C8 . . 130.4(3) ?
    C12 N1 H1A . . 121(3) ?
    C8 N1 H1A . . 109(3) ?
    C12 N2 C17 . . 123.9(3) ?
    C12 N2 C13 . . 120.2(4) ?
    C17 N2 C13 . . 114.9(3) ?
    C9 O1 C10 . . 117.8(3) ?
    C8 S1 C1 . . 90.86(16) ?
loop_
    _geom_torsion_atom_site_label_1
    _geom_torsion_atom_site_label_2
    _geom_torsion_atom_site_label_3
    _geom_torsion_atom_site_label_4
    _geom_torsion_site_symmetry_1
    _geom_torsion_site_symmetry_2
    _geom_torsion_site_symmetry_3
    _geom_torsion_site_symmetry_4
    _geom_torsion
    _geom_torsion_publ_flag
    C6 C1 C2 C3' . . . . 23.4(10) ?
    S1 C1 C2 C3' . . . . -155.7(8) ?
    C6 C1 C2 C3 . . . . -9.1(7) ?
    S1 C1 C2 C3 . . . . 171.9(5) ?
    C3' C2 C3 C4 . . . . -57.1(15) ?
    C1 C2 C3 C4 . . . . 39.8(10) ?
    C2 C3 C4 C5 . . . . -59.9(11) ?
    C1 C2 C3' C4' . . . . -54.3(15) ?
    C3 C2 C3' C4' . . . . 40.2(10) ?
    C5 C4' C3' C2 . . . . 71.5(17) ?
    C3 C4 C5 C6 . . . . 45.6(9) ?
    C3 C4 C5 C4' . . . . -48.1(16) ?
    C3' C4' C5 C6 . . . . -50.6(14) ?
    C3' C4' C5 C4 . . . . 47.6(13) ?
    C2 C1 C6 C7 . . . . -179.1(4) ?
    S1 C1 C6 C7 . . . . 0.0(4) ?
    C2 C1 C6 C5 . . . . -1.7(6) ?
    S1 C1 C6 C5 . . . . 177.4(3) ?
    C4 C5 C6 C1 . . . . -15.9(6) ?
    C4' C5 C6 C1 . . . . 17.0(8) ?
    C4 C5 C6 C7 . . . . 161.0(5) ?
    C4' C5 C6 C7 . . . . -166.1(7) ?
    C1 C6 C7 C8 . . . . 0.8(4) ?
    C5 C6 C7 C8 . . . . -176.3(3) ?
    C1 C6 C7 C9 . . . . -178.1(3) ?
    C5 C6 C7 C9 . . . . 4.8(6) ?
    C6 C7 C8 N1 . . . . 177.3(3) ?
    C9 C7 C8 N1 . . . . -3.7(5) ?
    C6 C7 C8 S1 . . . . -1.3(4) ?
    C9 C7 C8 S1 . . . . 177.7(3) ?
    C8 C7 C9 O2 . . . . 1.8(6) ?
    C6 C7 C9 O2 . . . . -179.4(4) ?
    C8 C7 C9 O1 . . . . -178.1(3) ?
    C6 C7 C9 O1 . . . . 0.8(5) ?
    N2 C13 C14 C15' . . . . -145.7(11) ?
    N2 C13 C14 C15 . . . . 171.8(5) ?
    C13 C14 C15 C16 . . . . 76.9(14) ?
    C15' C14 C15 C16 . . . . -32.1(19) ?
    C13 C14 C15' C16' . . . . -106(3) ?
    C15 C14 C15' C16' . . . . -19(2) ?
    N2 C17 C18 C19 . . . . 177.6(4) ?
    C17 C18 C19 C20 . . . . 172.7(4) ?
    N2 C12 N1 C8 . . . . 171.8(3) ?
    S2 C12 N1 C8 . . . . -7.6(5) ?
    C7 C8 N1 C12 . . . . -172.7(3) ?
    S1 C8 N1 C12 . . . . 5.7(5) ?
    N1 C12 N2 C17 . . . . -7.3(5) ?
    S2 C12 N2 C17 . . . . 172.2(3) ?
    N1 C12 N2 C13 . . . . -175.5(3) ?
    S2 C12 N2 C13 . . . . 3.9(5) ?
    C18 C17 N2 C12 . . . . -81.1(5) ?
    C18 C17 N2 C13 . . . . 87.7(4) ?
    C14 C13 N2 C12 . . . . -92.5(5) ?
    C14 C13 N2 C17 . . . . 98.3(5) ?
    O2 C9 O1 C10 . . . . -0.9(6) ?
    C7 C9 O1 C10 . . . . 178.9(3) ?
    C11 C10 O1 C9 . . . . -92.2(5) ?
    N1 C8 S1 C1 . . . . -177.4(3) ?
    C7 C8 S1 C1 . . . . 1.1(3) ?
    C6 C1 S1 C8 . . . . -0.7(3) ?
    C2 C1 S1 C8 . . . . 178.5(3) ?
loop_
    _geom_hbond_atom_site_label_D
    _geom_hbond_atom_site_label_H
    _geom_hbond_atom_site_label_A
    _geom_hbond_site_symmetry_A
    _geom_hbond_distance_DH
    _geom_hbond_distance_HA
    _geom_hbond_distance_DA
    _geom_hbond_angle_DHA
    _geom_hbond_publ_flag
    N1 H1A O2 . 0.86(3) 1.89(2) 2.643(4) 145(3) y
