# Supplementary material for: Ethyl 2-(3,3-dibutyl­thio­ureido)-4,5,6,7-tetra­hydro­benzo[b]thio­phene-3-carboxyl­ate
Source: Acta Crystallogr Sect E Struct Rep Online. 2009 Nov 14;65(Pt 12):o3094–5. doi: 10.1107/S1600536809047230 (PMC2971811; doi:10.1107/S1600536809047230)
Supplement: Supplementary file 2 [file e-65-o3094-Isup2.hkl]

# 
# h,k,l, Fc-squared, Fo-squared, sigma(Fo-squared) and status flag 
# 
data_I
_shelx_title '                                     t in P2(1)/c' 
_shelx_refln_list_code          4 
_shelx_F_calc_maximum      232.65 
_exptl_crystal_F_000       856.00 
_reflns_d_resolution_high  0.8255 
 
loop_ 
 _symmetry_equiv_pos_as_xyz 
 'x, y, z' 
 '-x, y+1/2, -z+1/2' 
 '-x, -y, -z' 
 'x, -y-1/2, z-1/2' 
 
_cell_length_a    10.9300 
_cell_length_b    21.7150 
_cell_length_c     9.6840 
_cell_angle_alpha  90.000 
_cell_angle_beta  107.701 
_cell_angle_gamma  90.000 
 
_shelx_F_squared_multiplier     1.000 
 
loop_ 
 _refln_index_h 
 _refln_index_k 
 _refln_index_l 
 _refln_F_squared_calc 
 _refln_F_squared_meas 
 _refln_F_squared_sigma 
 _refln_observed_status 
   2   0   0     1624.24     1764.91     28.44 o 
   3   0   0      926.97      979.75     19.35 o 
   4   0   0        7.86       23.70      2.88 o 
   5   0   0        7.87       14.97      2.40 o 
   6   0   0      212.01      270.06     10.91 o 
   7   0   0      109.56      110.01      5.20 o 
   8   0   0       39.40       35.68      3.39 o 
   9   0   0      106.83       99.94      6.87 o 
  10   0   0       45.13       56.09      4.27 o 
  11   0   0        1.12        2.14      1.23 o 
  12   0   0        0.12        1.67      1.40 o 
   1   1   0     3628.08     3682.91     44.18 o 
   2   1   0      111.50      117.35      2.60 o 
   3   1   0     1617.15     1845.54     19.85 o 
   4   1   0     1503.08     1649.39     19.26 o 
   5   1   0     1667.43     1659.32     23.54 o 
   6   1   0       41.89       57.91      2.56 o 
   7   1   0       80.17       73.66      3.14 o 
   8   1   0      132.40      133.52      5.71 o 
   9   1   0        2.79        3.16      0.79 o 
  10   1   0        3.10        3.74      0.98 o 
  11   1   0       36.32       44.66      3.56 o 
  12   1   0        3.35        2.87      1.91 o 
   1   2   0     2846.65     2965.67     56.52 o 
   2   2   0     1479.18     1421.05     16.96 o 
   3   2   0     4849.51     4552.47     48.05 o 
   4   2   0      334.32      292.73      6.78 o 
   5   2   0      117.14      142.22      4.91 o 
   6   2   0      212.96      195.99      6.37 o 
   7   2   0      125.66      101.44      4.56 o 
   8   2   0       15.76       24.37      1.78 o 
   9   2   0       10.16       19.90      1.20 o 
  10   2   0       35.54       50.22      2.68 o 
  11   2   0       60.08       59.07      5.05 o 
  12   2   0       27.34       17.84      2.18 o 
   1   3   0     1676.43     1526.95     34.78 o 
   2   3   0      453.13      364.54      6.15 o 
   3   3   0       27.07       24.33      1.95 o 
   4   3   0     1977.59     1997.71     25.28 o 
   5   3   0     5856.51     6039.83     65.29 o 
   6   3   0       92.50       88.30      3.87 o 
   7   3   0       57.90       56.41      3.12 o 
   8   3   0        5.50       13.81      1.18 o 
   9   3   0      309.23      317.52     10.01 o 
  10   3   0        4.43       14.60      1.19 o 
  11   3   0       60.43       57.89      3.01 o 
  12   3   0        0.00        1.50      1.09 o 
   0   4   0     2607.24     2765.78     58.43 o 
   1   4   0      101.47      132.33      3.02 o 
   2   4   0     6696.31     6824.16     96.25 o 
   3   4   0     1925.41     2002.01     24.04 o 
   4   4   0     1824.90     2017.53     29.41 o 
   5   4   0      390.15      431.10      9.46 o 
   6   4   0      193.62      180.89      6.06 o 
   7   4   0       55.07       61.97      3.16 o 
   8   4   0      355.91      311.84      9.40 o 
   9   4   0      137.67      142.86      6.09 o 
  10   4   0      175.44      160.87      6.49 o 
  11   4   0        5.66        6.65      1.17 o 
  12   4   0       17.02       13.32      1.56 o 
   1   5   0        8.59       23.11      1.12 o 
   2   5   0     1419.82     1544.94     44.27 o 
   3   5   0     2201.25     1966.54     23.87 o 
   4   5   0      523.33      585.01     10.59 o 
   5   5   0        1.86        4.39      0.85 o 
   6   5   0      106.37      103.43      4.78 o 
   7   5   0      229.94      222.13      7.19 o 
   8   5   0        1.20       13.66      1.21 o 
   9   5   0       43.51       58.56      3.12 o 
  10   5   0       43.18       50.42      3.70 o 
  11   5   0       14.83       24.82      1.93 o 
  12   5   0        0.63        0.60      1.40 o 
   0   6   0     3945.38     3720.06     55.21 o 
   1   6   0      351.35      327.77      6.06 o 
   2   6   0      253.16      251.83      5.35 o 
   3   6   0     2392.58     2580.90     30.11 o 
   4   6   0       52.91       48.92      2.19 o 
   5   6   0        0.09        6.29      1.04 o 
   6   6   0        6.06       10.32      1.17 o 
   7   6   0       50.25       47.37      3.66 o 
   8   6   0       53.24       58.22      3.05 o 
   9   6   0       69.23       54.11      3.68 o 
  10   6   0       29.11       23.31      2.15 o 
  11   6   0        6.50        9.39      2.18 o 
  12   6   0        5.48        5.01      1.58 o 
   1   7   0      372.09      314.72      6.20 o 
   2   7   0     1090.45     1005.02     14.14 o 
   3   7   0     1773.56     1826.95     27.78 o 
   4   7   0        0.06        4.86      1.15 o 
   5   7   0       25.62       32.91      2.25 o 
   6   7   0      424.72      412.46      9.77 o 
   7   7   0      548.94      535.07     12.27 o 
   8   7   0       62.71       48.95      5.44 o 
   9   7   0       26.20       31.10      2.25 o 
  10   7   0       13.22       15.69      1.38 o 
  11   7   0       14.96       20.98      1.77 o 
  12   7   0        0.07        0.00      1.18 o 
   0   8   0      235.91      173.13      5.66 o 
   1   8   0      107.63      139.07      3.90 o 
   2   8   0      749.64      795.26     12.34 o 
   3   8   0      273.29      279.23     10.67 o 
   4   8   0      299.13      225.40      5.49 o 
   5   8   0       61.56       48.83      2.61 o 
   6   8   0      302.18      354.01      8.78 o 
   7   8   0       58.47       67.72      5.54 o 
   8   8   0       49.14       66.77      4.93 o 
   9   8   0       52.42       60.68      3.85 o 
  10   8   0       26.05       38.97      2.72 o 
  11   8   0       29.82       37.13      2.41 o 
  12   8   0       25.63       12.21      3.38 o 
   1   9   0     2486.77     2373.76     28.07 o 
   2   9   0        0.12        1.00      0.53 o 
   3   9   0      290.58      279.67      6.69 o 
   4   9   0     3140.22     3183.03     45.44 o 
   5   9   0     1199.66     1127.23     22.57 o 
   6   9   0       36.51       32.33      2.94 o 
   7   9   0        0.87       12.09      2.29 o 
   8   9   0      133.34      155.19      7.54 o 
   9   9   0       81.92       77.57      4.80 o 
  10   9   0        8.66       14.49      1.68 o 
  11   9   0        0.90        1.15      1.30 o 
   0  10   0     2637.50     2501.73     33.90 o 
   1  10   0      137.49      141.61      3.32 o 
   2  10   0        1.46        6.04      0.67 o 
   3  10   0      779.95      788.96     13.98 o 
   4  10   0        9.28       15.95      2.42 o 
   5  10   0      205.82      187.02      8.01 o 
   6  10   0       69.60       71.85      4.46 o 
   7  10   0      103.70       99.80      5.68 o 
   8  10   0        0.35        2.62      0.83 o 
   9  10   0       42.30       47.17      4.02 o 
  10  10   0      128.20      138.20      7.32 o 
  11  10   0       39.25       26.65      3.18 o 
   1  11   0      631.90      714.58     10.03 o 
   2  11   0       34.43       35.88      2.12 o 
   3  11   0       11.78       14.11      1.24 o 
   4  11   0      173.68      205.26      7.92 o 
   5  11   0      415.43      400.72     12.36 o 
   6  11   0      116.17      107.11      5.99 o 
   7  11   0       75.09       82.06      6.06 o 
   8  11   0       20.88       21.62      2.86 o 
   9  11   0       12.33       30.40      2.29 o 
  10  11   0       19.10       32.07      2.20 o 
  11  11   0        8.02        2.69      1.17 o 
   0  12   0     1729.40     1721.72     31.02 o 
   1  12   0     1044.63      924.57     12.37 o 
   2  12   0       61.40       66.47      3.36 o 
   3  12   0      202.97      182.51      5.67 o 
   4  12   0       73.74       69.44      4.12 o 
   5  12   0       72.54       89.54      7.67 o 
   6  12   0      150.30      143.24      6.97 o 
   7  12   0        1.52       13.24      2.18 o 
   8  12   0        5.51       13.66      1.22 o 
   9  12   0       97.53      103.05      5.58 o 
  10  12   0      187.09      189.23      9.00 o 
  11  12   0       23.09       14.20      1.51 o 
   1  13   0       68.22       74.06      4.64 o 
   2  13   0       61.04       48.11      2.49 o 
   3  13   0       93.49       70.64      4.26 o 
   4  13   0      174.93      167.49      7.32 o 
   5  13   0      555.27      554.10     15.53 o 
   6  13   0      262.98      227.78      9.43 o 
   7  13   0       13.53       17.33      1.43 o 
   8  13   0        1.86        5.92      0.92 o 
   9  13   0        8.76       17.32      1.34 o 
  10  13   0       36.80       47.54      2.98 o 
   0  14   0      470.73      466.23     10.95 o 
   1  14   0        0.45        2.03      0.60 o 
   2  14   0      481.20      483.05     10.53 o 
   3  14   0      281.04      253.37      9.01 o 
   4  14   0       20.50       31.86      2.27 o 
   5  14   0        2.10       10.70      2.02 o 
   6  14   0        3.18       12.73      1.29 o 
   7  14   0       33.58       30.86      2.24 o 
   8  14   0       30.20       41.04      2.67 o 
   9  14   0       10.77       10.25      1.20 o 
  10  14   0       27.00       23.08      2.46 o 
   1  15   0       27.36       24.86      1.91 o 
   2  15   0       66.96       73.04      3.33 o 
   3  15   0       11.64       11.29      1.17 o 
   4  15   0       49.02       57.53      4.57 o 
   5  15   0      226.32      232.82      9.35 o 
   6  15   0      289.19      279.98     10.91 o 
   7  15   0       11.48        5.14      1.10 o 
   8  15   0        3.80       13.98      1.30 o 
   9  15   0        2.13        1.60      1.86 o 
  10  15   0        2.67        2.04      2.03 o 
   0  16   0      158.18      156.10      8.30 o 
   1  16   0       10.04        9.36      1.04 o 
   2  16   0      291.60      275.19      9.35 o 
   3  16   0        0.17        4.66      0.97 o 
   4  16   0        2.40        1.08      0.88 o 
   5  16   0      293.98      301.43     11.16 o 
   6  16   0       72.51       83.32      4.81 o 
   7  16   0       18.84       31.02      2.12 o 
   8  16   0       15.68       11.34      2.18 o 
   9  16   0        2.86        0.00      1.13 o 
  10  16   0        3.41        0.00      1.27 o 
   1  17   0        1.93        3.07      0.55 o 
   2  17   0      297.25      295.86      9.84 o 
   3  17   0      494.47      520.64     14.69 o 
   4  17   0       10.85       10.13      2.18 o 
   5  17   0       16.40       23.98      2.20 o 
   6  17   0       62.59       76.66      4.52 o 
   7  17   0       85.17       96.72      5.30 o 
   8  17   0       17.72       21.70      2.33 o 
   9  17   0        0.04        0.00      1.09 o 
   0  18   0       24.91       24.36      4.90 o 
   1  18   0        0.94        2.15      0.59 o 
   2  18   0       18.69       26.16      1.87 o 
   3  18   0       34.97       39.65      4.39 o 
   4  18   0      216.31      223.83      9.15 o 
   5  18   0       81.36       81.61      4.71 o 
   6  18   0        1.31        1.84      1.78 o 
   7  18   0        0.24        0.41      0.95 o 
   8  18   0        0.53        3.22      1.06 o 
   9  18   0        5.16        0.15      1.21 o 
   1  19   0       43.39       44.65      3.08 o 
   2  19   0       71.24       81.06      4.77 o 
   3  19   0        8.04        7.93      2.66 o 
   4  19   0        2.72       18.37      1.68 o 
   5  19   0        2.18        8.09      1.65 o 
   6  19   0       18.49       21.14      1.80 o 
   7  19   0       55.83       60.60      3.55 o 
   8  19   0       26.76       23.50      3.18 o 
   0  20   0        8.13        5.86      1.28 o 
   2  20   0        1.87        8.24      1.10 o 
   3  20   0       54.67       54.66      3.66 o 
   4  20   0      113.80      101.24      7.27 o 
   5  20   0        6.89       14.88      1.57 o 
   6  20   0        3.97        6.02      1.76 o 
   7  20   0        9.23        8.71      1.05 o 
   8  20   0       14.79        6.59      1.49 o 
   1  21   0       41.06       46.98      3.16 o 
   2  21   0       28.41       32.25      2.62 o 
   3  21   0       10.58       16.21      2.00 o 
   4  21   0       83.95       84.76      6.04 o 
   5  21   0       94.96      109.21      7.75 o 
   6  21   0        0.90        0.00      1.19 o 
   7  21   0        1.26        0.12      1.31 o 
   0  22   0       70.23       73.24      8.20 o 
   1  22   0       33.08       35.77      2.54 o 
   2  22   0       32.71       29.11      2.00 o 
   3  22   0       19.06       24.93      2.04 o 
   4  22   0        9.77       15.97      1.90 o 
   5  22   0        0.10        4.03      1.33 o 
   6  22   0       19.65       15.85      2.02 o 
   1  23   0        8.35        5.06      1.54 o 
   2  23   0        4.49        2.47      0.98 o 
   3  23   0        1.35        2.43      1.05 o 
   4  23   0        0.83        2.24      1.81 o 
   5  23   0        0.61        0.00      1.17 o 
   6  23   0        6.19        2.91      1.68 o 
   0  24   0      114.01      124.33     11.13 o 
   1  24   0       58.17       43.12      3.43 o 
   2  24   0        8.57       11.38      1.46 o 
   3  24   0        7.84        1.67      1.57 o 
   4  24   0       19.74       14.85      1.50 o 
   5  24   0        8.31        4.24      1.23 o 
   1  25   0        0.65        3.19      1.27 o 
   2  25   0        4.45        3.81      1.39 o 
   3  25   0        1.69        3.15      1.29 o 
   0  26   0       12.32        5.75      2.08 o 
   1  26   0       34.86       33.50      5.46 o 
 -12   1   1        0.39        2.14      0.88 o 
 -11   1   1        7.68       15.52      1.42 o 
 -10   1   1        7.11       16.56      1.13 o 
  -9   1   1      907.27      874.35     14.84 o 
  -8   1   1      446.83      450.70     13.51 o 
  -7   1   1       44.87       54.06      2.59 o 
  -6   1   1      382.63      368.75      8.04 o 
  -5   1   1      745.01      836.16     12.51 o 
  -4   1   1      146.23      123.48      3.49 o 
  -3   1   1      186.94      175.24      3.85 o 
  -2   1   1       12.37        1.13      0.32 o 
  -1   1   1     4048.47     4177.26     99.74 o 
   0   1   1    13431.98    13213.75    186.88 o 
   1   1   1       94.65       90.72      2.33 o 
   2   1   1     1335.71     1359.64     22.47 o 
   3   1   1      182.72      133.95      3.98 o 
   4   1   1     1090.80      941.60     14.98 o 
   5   1   1     2076.12     2161.80     28.81 o 
   6   1   1     1446.51     1405.00     22.24 o 
   7   1   1      125.14      115.08      5.04 o 
   8   1   1      176.46      175.12      6.85 o 
   9   1   1       39.64       46.56      2.87 o 
  10   1   1       23.24       27.28      1.72 o 
  11   1   1       16.50       18.50      2.01 o 
  12   1   1        0.46        0.89      0.99 o 
 -12   2   1        9.34        9.35      1.36 o 
 -11   2   1       91.65       87.87      4.13 o 
 -10   2   1      293.54      253.69      8.74 o 
  -9   2   1        0.39       17.61      1.29 o 
  -8   2   1      150.61      162.97      8.98 o 
  -7   2   1        6.08        8.62      0.71 o 
  -6   2   1       31.15       20.26      1.45 o 
  -5   2   1     1967.30     2034.25     23.66 o 
  -4   2   1     3500.21     3569.44     35.73 o 
  -3   2   1      194.64      219.57      4.44 o 
  -2   2   1     5689.79     5622.99     56.88 o 
  -1   2   1     1458.49     1338.41     19.20 o 
   0   2   1      803.37      764.10     17.13 o 
   1   2   1     1807.92     1752.93     28.42 o 
   2   2   1      128.65       82.08      2.57 o 
   3   2   1      848.40      858.08     14.98 o 
   4   2   1     1889.73     1924.08     25.05 o 
   5   2   1     1756.11     1658.54     23.75 o 
   6   2   1      295.59      268.32      7.93 o 
   7   2   1       73.88       78.06      5.17 o 
   8   2   1        2.02       11.22      1.22 o 
   9   2   1       88.88      101.40      4.86 o 
  10   2   1        1.77        0.43      0.75 o 
  11   2   1       42.03       48.03      2.53 o 
  12   2   1        2.52        1.03      2.04 o 
 -12   3   1        5.13        7.06      1.07 o 
 -11   3   1       36.44       37.89      2.56 o 
 -10   3   1       24.47       32.54      1.74 o 
  -9   3   1       34.58       43.47      3.25 o 
  -8   3   1      135.36      110.95      5.90 o 
  -7   3   1      487.68      448.95     10.85 o 
  -6   3   1      364.28      354.00      8.78 o 
  -5   3   1      862.36      904.26     14.79 o 
  -4   3   1       14.60        6.81      1.28 o 
  -3   3   1     1621.32     1548.00     19.09 o 
  -2   3   1     2636.52     3134.49     33.27 o 
  -1   3   1      509.42      523.40      6.52 o 
   0   3   1     3549.99     3526.86     32.85 o 
   1   3   1     2778.76     3011.06     42.48 o 
   2   3   1      249.55      218.64      4.75 o 
   3   3   1     4485.89     4291.56     66.55 o 
   4   3   1       20.84       38.71      2.04 o 
   5   3   1      584.13      556.87     11.52 o 
   6   3   1      994.10      900.98     16.66 o 
   7   3   1       95.61      114.14      5.01 o 
   8   3   1        2.51       13.14      2.21 o 
   9   3   1       74.57       68.06      3.60 o 
  10   3   1       95.67      101.51      4.67 o 
  11   3   1        0.08        2.30      0.98 o 
  12   3   1       12.33        5.79      1.21 o 
 -12   4   1       19.82       14.39      1.55 o 
 -11   4   1       81.04       74.99      4.49 o 
 -10   4   1       27.08       37.07      2.05 o 
  -9   4   1       16.50       21.79      1.38 o 
  -8   4   1       96.21       98.83      4.47 o 
  -7   4   1        6.39       18.61      1.41 o 
  -6   4   1       30.86       44.78      2.39 o 
  -5   4   1     2286.79     2451.62     30.62 o 
  -4   4   1      865.27      821.07     14.93 o 
  -3   4   1       29.29       27.47      1.37 o 
  -2   4   1       52.36       27.45      1.25 o 
  -1   4   1     5690.00     5291.67     48.44 o 
   0   4   1       81.99       88.05      2.05 o 
   1   4   1    54126.61    53263.54   1088.03 o 
   2   4   1     3888.87     3669.54     45.27 o 
   3   4   1        1.97        7.29      0.57 o 
   4   4   1       72.16       45.63      2.45 o 
   5   4   1        0.40        8.43      1.28 o 
   6   4   1        1.47       11.04      1.04 o 
   7   4   1       79.37       90.64      4.30 o 
   8   4   1       95.71      106.41      4.94 o 
   9   4   1       70.53       81.83      4.25 o 
  10   4   1        3.72       14.84      1.70 o 
  11   4   1        2.09        3.34      1.03 o 
  12   4   1        2.91        0.80      1.41 o 
 -12   5   1        3.02        3.16      1.05 o 
 -11   5   1        6.36        5.12      1.15 o 
 -10   5   1       16.39       20.75      1.33 o 
  -9   5   1       31.32       38.22      2.07 o 
  -8   5   1      294.15      305.12      9.13 o 
  -7   5   1      246.26      243.76      7.62 o 
  -6   5   1      160.31      152.64      6.11 o 
  -5   5   1       27.64       41.36      3.94 o 
  -4   5   1      602.08      591.27     10.38 o 
  -3   5   1        1.72        4.69      0.53 o 
  -2   5   1       78.60       89.63      2.58 o 
  -1   5   1     1937.24     2111.38     21.21 o 
   0   5   1     7668.81     8025.32     72.22 o 
   1   5   1    12403.41    12897.24    161.87 o 
   2   5   1      663.59      673.68      9.13 o 
   3   5   1     1615.25     1723.01     25.19 o 
   4   5   1       53.12       51.67      2.63 o 
   5   5   1       58.14       52.99      2.65 o 
   6   5   1      162.17      165.19      5.82 o 
   7   5   1        7.81       14.75      2.18 o 
   8   5   1       14.10       28.51      2.08 o 
   9   5   1       52.01       63.31      4.96 o 
  10   5   1       39.56       35.29      2.96 o 
  11   5   1        0.04        0.00      1.00 o 
 -12   6   1       38.08       28.30      4.07 o 
 -11   6   1        7.22        8.36      1.71 o 
 -10   6   1       22.85       24.57      1.88 o 
  -9   6   1      351.41      407.47     11.29 o 
  -8   6   1      272.05      252.35      8.17 o 
  -7   6   1       31.43       35.04      3.47 o 
  -6   6   1      600.24      583.23     11.97 o 
  -5   6   1       60.49       52.72      3.73 o 
  -4   6   1      731.21      730.79     12.06 o 
  -3   6   1      215.05      154.25      4.08 o 
  -2   6   1     9032.82     9106.18     92.17 o 
  -1   6   1      311.27      217.51      4.08 o 
   0   6   1        0.95        8.97      0.47 o 
   1   6   1    12096.27    11919.30    118.19 o 
   2   6   1     2227.32     2327.12     34.70 o 
   3   6   1      664.73      638.90     10.61 o 
   4   6   1     1314.58     1303.63     18.89 o 
   5   6   1      608.54      589.01     11.78 o 
   6   6   1       39.92       45.66      3.39 o 
   7   6   1      105.11       96.58      4.37 o 
   8   6   1        4.67       12.17      1.19 o 
   9   6   1        5.04        5.75      1.03 o 
  10   6   1       12.27       21.20      1.86 o 
  11   6   1       83.59       92.11      5.06 o 
 -12   7   1       12.83        8.19      1.37 o 
 -11   7   1       15.94       34.01      2.49 o 
 -10   7   1      239.69      237.04     10.07 o 
  -9   7   1      221.00      205.32      9.74 o 
  -8   7   1       71.81       82.52      3.96 o 
  -7   7   1      297.99      270.31     12.11 o 
  -6   7   1       44.11       40.88      2.32 o 
  -5   7   1      405.09      365.75      8.33 o 
  -4   7   1      979.95     1015.25     15.27 o 
  -3   7   1        5.17        4.10      0.85 o 
  -2   7   1       69.11       34.79      1.83 o 
  -1   7   1       53.55       83.09      2.34 o 
   0   7   1      125.76      136.93      3.15 o 
   1   7   1     3410.14     3268.80     36.20 o 
   2   7   1       94.30      117.97      3.86 o 
   3   7   1        3.83       11.75      1.15 o 
   4   7   1      202.80      185.04      5.22 o 
   5   7   1        5.87       11.63      0.97 o 
   6   7   1      678.32      684.34     13.79 o 
   7   7   1       15.86       21.19      2.34 o 
   8   7   1      182.01      179.13      8.85 o 
   9   7   1        0.01       10.72      1.39 o 
  10   7   1       77.26       71.84      4.37 o 
  11   7   1        0.08        1.09      1.13 o 
 -12   8   1        7.86        8.83      1.11 o 
 -11   8   1       18.11       17.40      1.30 o 
 -10   8   1       65.60       78.03      4.54 o 
  -9   8   1       37.90       44.60      2.78 o 
  -8   8   1        0.65        3.40      0.64 o 
  -7   8   1        0.75        3.06      0.68 o 
  -6   8   1        4.69       19.70      2.07 o 
  -5   8   1      797.45      742.54     13.14 o 
  -4   8   1       16.70       22.70      1.80 o 
  -3   8   1      603.50      583.00      9.78 o 
  -2   8   1      263.85      183.28      3.72 o 
  -1   8   1     2555.75     2733.47     27.70 o 
   0   8   1     1648.27     1502.45     16.85 o 
   1   8   1       59.12       68.29      2.68 o 
   2   8   1      137.46      133.26      4.26 o 
   3   8   1      225.72      211.22      5.35 o 
   4   8   1      431.90      419.40      8.60 o 
   5   8   1       17.42       25.33      1.45 o 
   6   8   1      494.54      443.03     13.81 o 
   7   8   1       48.53       53.77      3.63 o 
   8   8   1      209.10      210.92      9.58 o 
   9   8   1      133.35      130.42      7.15 o 
  10   8   1       11.45        9.26      2.21 o 
  11   8   1        5.53        9.37      1.86 o 
 -12   9   1        2.85        0.39      1.18 o 
 -11   9   1       27.67       23.73      1.90 o 
 -10   9   1       15.25       11.34      1.58 o 
  -9   9   1      121.62      127.91      6.65 o 
  -8   9   1        0.70        4.09      0.76 o 
  -7   9   1        6.76       13.65      1.87 o 
  -6   9   1       14.51       13.68      1.57 o 
  -5   9   1      193.05      205.81     11.66 o 
  -4   9   1      158.25      149.43      6.41 o 
  -3   9   1      147.43      165.56      4.22 o 
  -2   9   1      101.10       78.24      2.27 o 
  -1   9   1      427.24      485.44      9.41 o 
   0   9   1      274.05      261.15      7.08 o 
   1   9   1      248.86      245.66      6.06 o 
   2   9   1      586.81      547.13     10.49 o 
   3   9   1     1917.75     2058.25     52.45 o 
   4   9   1      101.23       92.54      3.25 o 
   5   9   1       37.88       54.33      5.08 o 
   6   9   1      596.68      532.82     15.45 o 
   7   9   1      238.55      206.30      9.15 o 
   8   9   1        0.50        4.35      0.91 o 
   9   9   1        6.39       17.13      1.31 o 
  10   9   1        3.04        8.04      1.76 o 
  11   9   1        0.01        0.00      1.10 o 
 -11  10   1        0.32        3.08      1.37 o 
 -10  10   1       41.72       44.31      2.67 o 
  -9  10   1       32.61       53.76      3.14 o 
  -8  10   1       36.13       49.98      3.41 o 
  -7  10   1      136.55      130.94      6.58 o 
  -6  10   1       19.70       35.87      2.57 o 
  -5  10   1     1432.15     1591.98     34.60 o 
  -4  10   1     2941.71     2959.62     35.40 o 
  -3  10   1        1.00        4.68      0.82 o 
  -2  10   1       68.12       67.01      3.61 o 
  -1  10   1     3097.48     2853.79     29.46 o 
   0  10   1       98.58       87.84      2.64 o 
   1  10   1     1054.55     1059.48     16.07 o 
   2  10   1       11.58        2.61      0.32 o 
   3  10   1      207.71      186.90      5.88 o 
   4  10   1       17.50       12.63      1.36 o 
   5  10   1      314.49      254.49     10.59 o 
   6  10   1      123.79      125.07      8.20 o 
   7  10   1       10.31       16.43      3.36 o 
   8  10   1        0.72        7.38      1.35 o 
   9  10   1      118.86      115.76      6.51 o 
  10  10   1       42.39       45.09      2.77 o 
  11  10   1        0.06        1.53      1.47 o 
 -11  11   1        2.27        2.90      1.04 o 
 -10  11   1       81.60       84.10      4.69 o 
  -9  11   1      181.65      181.62      8.46 o 
  -8  11   1       70.67       64.31      7.21 o 
  -7  11   1       43.31       47.44      3.29 o 
  -6  11   1      971.86      891.32     31.19 o 
  -5  11   1     2086.79     2131.86     35.29 o 
  -4  11   1      172.77      188.91      9.15 o 
  -3  11   1       12.44        8.30      1.28 o 
  -2  11   1     1438.49     1382.86     15.37 o 
  -1  11   1      424.07      416.53      7.35 o 
   0  11   1      825.39      861.48     13.93 o 
   1  11   1     1126.08     1111.89     16.98 o 
   2  11   1       10.65        7.03      0.81 o 
   3  11   1        0.46        8.10      1.01 o 
   4  11   1      508.15      485.10     13.62 o 
   5  11   1       31.74       25.29      2.42 o 
   6  11   1        1.71       18.82      2.01 o 
   7  11   1      136.36      141.12      7.26 o 
   8  11   1       49.81       45.53      3.12 o 
   9  11   1        0.26        5.20      1.03 o 
  10  11   1       45.21       49.89      2.96 o 
  11  11   1       13.54       12.96      1.36 o 
 -11  12   1       14.09        8.20      1.29 o 
 -10  12   1       34.83       34.66      2.70 o 
  -9  12   1        2.22       11.45      2.08 o 
  -8  12   1       43.11       38.43      2.67 o 
  -7  12   1        0.73        2.57      0.69 o 
  -6  12   1       47.43       46.84      3.79 o 
  -5  12   1        2.22        6.45      1.70 o 
  -4  12   1        5.37       19.07      2.59 o 
  -3  12   1        9.83        6.66      1.65 o 
  -2  12   1        5.29       11.10      1.03 o 
  -1  12   1        0.01        2.22      1.15 o 
   0  12   1        8.88       11.38      1.03 o 
   1  12   1       15.44        8.90      0.74 o 
   2  12   1      228.47      229.20      6.64 o 
   3  12   1       37.34       63.37      4.16 o 
   4  12   1      328.27      284.92     10.18 o 
   5  12   1       76.81       69.77      4.43 o 
   6  12   1        0.09        3.74      0.92 o 
   7  12   1       21.26       29.33      2.06 o 
   8  12   1        6.06       11.51      2.13 o 
   9  12   1        0.00        2.35      0.91 o 
  10  12   1        9.71        2.32      1.20 o 
 -11  13   1        3.84        0.00      1.13 o 
 -10  13   1       53.41       71.43      7.06 o 
  -9  13   1       59.76       72.33      4.24 o 
  -8  13   1       42.42       44.08      2.79 o 
  -7  13   1      101.31       98.10      5.52 o 
  -6  13   1      210.79      209.04      8.86 o 
  -5  13   1      175.70      183.53      7.86 o 
  -4  13   1       29.44       28.86      3.14 o 
  -3  13   1      262.69      251.59      8.66 o 
  -2  13   1      282.00      274.62      6.53 o 
  -1  13   1      356.93      328.68      6.12 o 
   0  13   1        0.07        0.53      0.37 o 
   1  13   1      845.60      773.25     14.03 o 
   2  13   1      222.77      235.47      6.90 o 
   3  13   1      311.63      317.87      8.62 o 
   4  13   1      951.21      898.10     20.63 o 
   5  13   1      266.48      323.97     11.54 o 
   6  13   1       10.92       34.94      2.31 o 
   7  13   1       30.19       36.10      2.66 o 
   8  13   1       20.91       26.90      2.02 o 
   9  13   1        2.15        3.43      1.40 o 
  10  13   1        2.05        1.00      1.11 o 
 -10  14   1       35.84       24.03      1.91 o 
  -9  14   1        0.01        2.52      0.97 o 
  -8  14   1        0.69        2.14      0.80 o 
  -7  14   1       12.16       25.18      2.54 o 
  -6  14   1        0.75        3.84      1.60 o 
  -5  14   1      163.98      148.03      6.83 o 
  -4  14   1       35.96       51.30      3.31 o 
  -3  14   1        2.01        2.43      0.70 o 
  -2  14   1       28.03       27.01      2.61 o 
  -1  14   1       12.60       13.54      1.01 o 
   0  14   1      183.65      159.90      6.59 o 
   1  14   1        0.76        2.82      0.64 o 
   2  14   1        0.23        2.36      0.61 o 
   3  14   1      462.35      404.09     10.06 o 
   4  14   1        2.51       20.92      1.61 o 
   5  14   1     1145.48     1187.34     25.89 o 
   6  14   1      707.30      685.18     21.60 o 
   7  14   1       26.82       48.65      3.72 o 
   8  14   1        1.23        1.48      0.88 o 
   9  14   1        3.90        7.67      1.26 o 
  10  14   1        0.03        0.00      1.47 o 
 -10  15   1        0.91        0.00      1.13 o 
  -9  15   1        1.40        9.33      2.56 o 
  -8  15   1       32.41       41.22      2.87 o 
  -7  15   1      264.54      265.98     10.55 o 
  -6  15   1      163.09      169.50      7.77 o 
  -5  15   1       45.28       51.37      3.27 o 
  -4  15   1      497.65      483.70     13.77 o 
  -3  15   1      366.30      382.41     10.16 o 
  -2  15   1        9.57       13.85      1.27 o 
  -1  15   1       50.88       49.73      4.11 o 
   0  15   1      687.39      692.41     15.05 o 
   1  15   1       26.71       37.61      2.49 o 
   2  15   1      651.05      651.79     18.64 o 
   3  15   1      239.20      233.86      8.97 o 
   4  15   1        4.46        3.77      0.91 o 
   5  15   1        6.87       26.91      1.81 o 
   6  15   1       60.08       80.07      4.86 o 
   7  15   1       21.08       28.99      2.38 o 
   8  15   1        0.55        5.33      0.95 o 
   9  15   1        1.19        1.57      1.44 o 
 -10  16   1        1.54        0.00      1.18 o 
  -9  16   1       23.47       19.17      1.80 o 
  -8  16   1       24.76       20.36      1.78 o 
  -6  16   1       48.94       51.19      3.32 o 
  -5  16   1        7.61       18.99      1.48 o 
  -4  16   1       28.50       26.95      1.97 o 
  -3  16   1       95.34      106.07      5.23 o 
  -2  16   1       41.12       46.73      2.64 o 
  -1  16   1        0.21        2.25      0.57 o 
   0  16   1        1.08        2.33      0.79 o 
   1  16   1       61.02       53.63      2.81 o 
   2  16   1      148.89      135.14      5.18 o 
   3  16   1       11.39       21.62      1.83 o 
   4  16   1       20.26       16.24      1.86 o 
   5  16   1        5.62       12.62      1.52 o 
   6  16   1        7.78       14.91      1.26 o 
   7  16   1       21.74       30.45      3.06 o 
   8  16   1       16.82       18.43      1.58 o 
   9  16   1        1.55        0.59      1.54 o 
  -9  17   1        1.28        0.00      1.33 o 
  -8  17   1        0.52        1.82      1.00 o 
  -7  17   1       10.43       22.35      1.65 o 
  -6  17   1       17.07       26.17      1.62 o 
  -5  17   1      148.51      152.09      6.99 o 
  -4  17   1        4.64       15.18      1.54 o 
  -3  17   1      214.65      198.08      7.07 o 
  -2  17   1        4.71       12.89      2.18 o 
  -1  17   1        4.09        2.94      0.78 o 
   0  17   1       12.77        8.16      1.30 o 
   1  17   1       12.19       18.27      1.57 o 
   2  17   1       74.03       84.76      4.68 o 
   3  17   1       76.63       83.21      5.02 o 
   4  17   1       91.54       85.77      4.93 o 
   5  17   1      171.63      193.84      8.50 o 
   6  17   1       23.89       26.14      2.31 o 
   7  17   1        0.28        3.54      1.10 o 
   8  17   1        0.30        0.00      1.04 o 
   9  17   1        1.05        0.00      1.17 o 
  -9  18   1        9.43        7.26      1.48 o 
  -8  18   1        5.59        4.18      1.05 o 
  -7  18   1       19.59       13.57      1.90 o 
  -6  18   1        1.14        4.79      1.70 o 
  -5  18   1      216.32      234.49     19.06 o 
  -4  18   1       99.48      106.90      4.84 o 
  -3  18   1      168.73      153.02      7.47 o 
  -2  18   1      459.00      466.50     14.53 o 
  -1  18   1      154.84      164.49      7.60 o 
   0  18   1       28.60       25.53      3.14 o 
   1  18   1       52.52       47.16      3.81 o 
   2  18   1       24.82       32.10      5.27 o 
   3  18   1       37.22       21.95      2.28 o 
   4  18   1       31.44       37.62      2.58 o 
   5  18   1       20.15       28.44      2.82 o 
   6  18   1        0.26        3.57      3.09 o 
   7  18   1       51.17       53.13      5.02 o 
   8  18   1       32.68       15.46      3.65 o 
  -9  19   1        2.47        0.94      1.22 o 
  -8  19   1        5.52        3.06      1.44 o 
  -7  19   1        8.98       21.77      1.89 o 
  -6  19   1       12.80       25.34      1.76 o 
  -5  19   1        0.01       11.51      2.18 o 
  -4  19   1       55.04       60.62      3.52 o 
  -3  19   1       17.86       25.23      1.71 o 
  -2  19   1       55.05       65.54      5.23 o 
  -1  19   1        3.78       13.13      1.52 o 
   0  19   1      191.35      191.30      7.09 o 
   1  19   1      129.04      118.97      7.57 o 
   2  19   1       26.06       17.31      2.24 o 
   3  19   1       12.23       17.17      1.81 o 
   4  19   1        8.67       11.40      2.13 o 
   5  19   1        0.17        4.24      1.15 o 
   6  19   1       31.94       36.27      2.03 o 
   7  19   1       22.95       13.75      1.72 o 
   8  19   1        4.61        1.28      1.22 o 
  -8  20   1        0.03        0.17      1.16 o 
  -7  20   1        3.53        0.30      1.09 o 
  -6  20   1       39.50       63.38      4.38 o 
  -5  20   1       12.77       24.61      1.79 o 
  -4  20   1      262.08      290.64     11.35 o 
  -3  20   1       86.23       94.95      5.18 o 
  -2  20   1       30.42       31.06      4.05 o 
  -1  20   1       80.00       91.48      5.16 o 
   0  20   1       50.98       47.26      3.50 o 
   1  20   1       25.51       34.17      3.53 o 
   2  20   1       93.75       97.66      7.06 o 
   3  20   1       83.02       87.35      6.49 o 
   4  20   1        0.18        4.91      1.17 o 
   5  20   1        4.53        0.84      1.41 o 
   6  20   1       10.08        7.07      1.37 o 
   7  20   1        2.61        2.46      1.12 o 
  -7  21   1       28.63       24.32      2.12 o 
  -6  21   1       14.16       19.89      1.81 o 
  -5  21   1        4.64        5.42      1.23 o 
  -4  21   1        4.95        8.42      1.86 o 
  -3  21   1        0.20        4.26      1.18 o 
  -2  21   1        0.00        2.46      0.83 o 
  -1  21   1        9.14       13.99      1.49 o 
   0  21   1       17.39       19.60      1.65 o 
   1  21   1       17.07       21.47      2.56 o 
   2  21   1       16.77       23.14      2.13 o 
   3  21   1        0.06        1.19      1.97 o 
   4  21   1        8.30       13.53      2.61 o 
   5  21   1        4.26        1.93      1.34 o 
   6  21   1        7.30        7.00      1.43 o 
   7  21   1        6.81        3.19      1.26 o 
  -7  22   1        3.70        2.95      1.52 o 
  -6  22   1        9.02       13.68      1.81 o 
  -5  22   1        4.55        5.68      0.99 o 
  -4  22   1      105.22       98.87      5.38 o 
  -3  22   1       77.93       77.54      4.40 o 
  -2  22   1       21.63       25.50      1.78 o 
  -1  22   1       35.47       39.11      4.22 o 
   0  22   1       38.80       45.75      3.50 o 
   1  22   1        9.68       12.78      3.30 o 
   2  22   1       21.94       19.03      1.86 o 
   3  22   1       65.66       73.37      4.92 o 
   4  22   1        1.96        6.40      1.43 o 
   5  22   1       12.43       20.72      2.34 o 
   6  22   1        0.13        0.00      1.45 o 
  -6  23   1       18.15       19.36      1.93 o 
  -5  23   1        0.40        0.19      1.17 o 
  -4  23   1        0.34        1.53      1.35 o 
  -3  23   1        0.99        2.01      1.45 o 
  -2  23   1        0.98        2.60      1.91 o 
  -1  23   1       10.62       10.07      1.97 o 
   0  23   1       11.30       20.10      3.54 o 
   1  23   1       50.56       57.73      4.39 o 
   2  23   1        2.07        2.77      0.98 o 
   3  23   1        2.25        4.99      3.33 o 
   4  23   1       61.29       67.01      4.96 o 
   5  23   1       33.20       22.73      3.09 o 
  -5  24   1       18.61       12.09      2.29 o 
  -4  24   1        6.57        1.20      1.43 o 
  -3  24   1       22.10       20.20      1.83 o 
  -2  24   1       63.36       51.27      3.08 o 
  -1  24   1       30.23       39.39      2.88 o 
   0  24   1        0.12        3.06      1.22 o 
   1  24   1        2.87        2.72      1.24 o 
   2  24   1        0.33        3.09      1.30 o 
   3  24   1        3.12        0.00      1.27 o 
   4  24   1        3.82        2.75      1.43 o 
  -4  25   1        0.27        0.00      1.24 o 
  -3  25   1        0.63        1.87      1.39 o 
  -2  25   1        0.31        1.51      3.01 o 
  -1  25   1        0.19        1.68      1.28 o 
   0  25   1        6.20        3.89      1.76 o 
   1  25   1       16.50       14.07      1.86 o 
   2  25   1        8.23        7.28      2.32 o 
   3  25   1        9.74       14.57      2.03 o 
  -1  26   1        2.32        0.56      1.57 o 
   0  26   1        0.19        0.26      1.34 o 
   1  26   1        0.22        0.00      2.02 o 
 -13   0   2        6.70        2.95      1.70 o 
 -12   0   2       13.92        5.91      1.44 o 
 -11   0   2      216.09      194.98     10.24 o 
 -10   0   2      158.83      181.60      8.33 o 
  -9   0   2      583.29      557.03     22.49 o 
  -8   0   2       30.14       26.41      3.29 o 
  -7   0   2     2066.47     2116.14     63.47 o 
  -6   0   2      457.55      485.07     14.67 o 
  -5   0   2      227.97      250.84      8.97 o 
  -4   0   2        9.84        4.44      0.54 o 
  -3   0   2     1586.49     1531.06     23.49 o 
  -2   0   2     9498.01     9448.91    112.22 o 
  -1   0   2      252.93      248.06      9.48 o 
   0   0   2     1367.16     1529.13     83.87 o 
   1   0   2    15143.63    14477.68    237.57 o 
   2   0   2     8057.69     7979.10    254.11 o 
   3   0   2      397.44      450.21     12.72 o 
   4   0   2      742.98      710.51     18.35 o 
   5   0   2      927.00     1039.75     29.75 o 
   6   0   2      311.45      280.37     11.90 o 
   7   0   2       64.60       67.87      5.30 o 
   8   0   2       39.28       66.52      5.15 o 
   9   0   2      158.05      131.18      8.05 o 
  10   0   2        5.60        4.18      1.15 o 
  11   0   2        6.52        5.75      1.97 o 
 -13   1   2        2.65        1.17      1.01 o 
 -12   1   2       10.02       20.03      1.83 o 
 -11   1   2       29.51       24.01      2.33 o 
 -10   1   2      300.91      327.96      8.38 o 
  -9   1   2        9.45       30.41      1.61 o 
  -8   1   2      172.73      173.63      5.70 o 
  -7   1   2       12.57       22.62      1.19 o 
  -6   1   2      511.93      465.86      9.84 o 
  -5   1   2      153.98      163.96      4.50 o 
  -4   1   2     2810.13     2777.77     26.21 o 
  -3   1   2      144.81      151.49      2.89 o 
  -2   1   2     2415.97     2631.21     23.76 o 
  -1   1   2       24.60       25.69      0.98 o 
   0   1   2     2817.38     2800.64     53.01 o 
   1   1   2       93.68       79.80      2.50 o 
   2   1   2      328.31      313.52      6.51 o 
   3   1   2     1015.58     1006.17     15.27 o 
   4   1   2     1028.44      998.76     22.05 o 
   5   1   2       67.45       72.94      3.57 o 
   6   1   2       73.82       62.45      3.35 o 
   7   1   2        1.84        3.84      1.54 o 
   8   1   2      111.52      126.40      5.63 o 
   9   1   2       46.24       57.38      3.88 o 
  10   1   2       11.60        9.32      1.04 o 
  11   1   2        1.70        1.55      1.16 o 
 -13   2   2       12.51       12.79      1.41 o 
 -12   2   2        2.04        0.91      0.97 o 
 -11   2   2        0.12        0.90      0.72 o 
 -10   2   2       32.83       46.18      2.35 o 
  -9   2   2      174.20      153.60      5.44 o 
  -8   2   2      177.30      183.39      5.90 o 
  -7   2   2      124.19      104.71      3.91 o 
  -6   2   2      941.76      890.08     13.93 o 
  -5   2   2      150.72      186.60      4.91 o 
  -4   2   2     1577.54     1518.03     16.09 o 
  -3   2   2     3605.70     3656.85     29.81 o 
  -2   2   2      181.73      161.14      3.11 o 
  -1   2   2    24852.94    23631.79    253.64 o 
   0   2   2     3126.93     3218.03     36.40 o 
   1   2   2     1899.27     1819.04     27.41 o 
   2   2   2      273.45      319.55      6.61 o 
   3   2   2      144.86      124.49      4.12 o 
   4   2   2       35.66       36.14      2.13 o 
   5   2   2       66.04       67.78      3.44 o 
   6   2   2       24.08       24.80      1.60 o 
   7   2   2       25.70       40.05      2.52 o 
   8   2   2       31.18       37.25      2.15 o 
   9   2   2        6.91       11.75      1.58 o 
  10   2   2        6.84        8.35      1.28 o 
  11   2   2        0.76        2.05      2.27 o 
 -13   3   2        2.19        2.53      1.21 o 
 -12   3   2       25.05       23.81      1.44 o 
 -11   3   2       46.97       49.66      2.52 o 
 -10   3   2       28.04       32.12      1.72 o 
  -9   3   2      111.65      100.04      4.45 o 
  -8   3   2        1.62        8.68      1.44 o 
  -7   3   2      410.15      422.77     10.21 o 
  -6   3   2      327.04      283.22      6.85 o 
  -5   3   2      215.33      183.88      4.87 o 
  -4   3   2      595.48      644.02      9.16 o 
  -3   3   2      251.09      212.63      3.69 o 
  -2   3   2      232.66      207.80      4.66 o 
  -1   3   2     1232.23     1270.29     15.78 o 
   0   3   2    27017.45    25822.74    518.74 o 
   1   3   2     8202.59     8118.68     97.31 o 
   2   3   2      102.88       99.79      3.25 o 
   3   3   2      133.45      132.83      4.83 o 
   4   3   2     1093.93     1061.76     16.95 o 
   5   3   2      213.03      208.86      6.63 o 
   6   3   2       10.10       14.38      1.53 o 
   7   3   2      845.62      788.23     16.65 o 
   8   3   2       52.55       53.75      4.02 o 
   9   3   2        6.05       14.04      1.58 o 
  10   3   2        3.74        2.38      0.92 o 
  11   3   2       26.06       36.29      3.00 o 
 -12   4   2        5.88        0.11      1.39 o 
 -11   4   2       21.81       27.74      2.91 o 
 -10   4   2        0.44        2.21      0.79 o 
  -9   4   2      383.07      392.37     10.94 o 
  -8   4   2      516.82      507.80     12.20 o 
  -7   4   2       78.57       92.42      3.98 o 
  -6   4   2       78.97       64.19      2.97 o 
  -5   4   2        0.10        1.32      0.32 o 
  -4   4   2        4.18       10.08      0.93 o 
  -3   4   2     1011.09      946.87     12.01 o 
  -2   4   2      159.10      124.97      2.88 o 
  -1   4   2     2722.84     2867.69     27.79 o 
   0   4   2    26609.74    25912.32    401.06 o 
   1   4   2    14903.00    15319.96    192.98 o 
   2   4   2       25.01       17.77      1.02 o 
   3   4   2     2769.27     2821.71     33.54 o 
   4   4   2      174.27      198.30      5.93 o 
   5   4   2      239.90      225.92      7.69 o 
   6   4   2       74.17       72.98      3.55 o 
   7   4   2      184.53      189.16      6.83 o 
   8   4   2        3.64        4.67      0.80 o 
   9   4   2       26.88       27.59      1.56 o 
  10   4   2       65.59       71.00      4.96 o 
  11   4   2       21.35       12.11      1.52 o 
 -12   5   2        2.19        0.48      1.33 o 
 -11   5   2       71.01       62.19      3.75 o 
 -10   5   2       36.65       53.79      3.75 o 
  -9   5   2        0.84       13.75      1.69 o 
  -8   5   2      725.39      678.00     14.68 o 
  -7   5   2      424.74      378.81      9.62 o 
  -6   5   2      169.44      186.49      5.92 o 
  -5   5   2     1274.30     1165.75     14.76 o 
  -4   5   2     7044.07     7397.40     88.72 o 
  -3   5   2     2383.71     2370.93     24.92 o 
  -2   5   2      162.82      143.68      3.33 o 
  -1   5   2      581.18      630.96      8.47 o 
   0   5   2       21.89       34.75      1.31 o 
   1   5   2     3191.65     3336.28     45.57 o 
   2   5   2     1875.11     1846.10     23.06 o 
   3   5   2       97.88       98.18      3.53 o 
   4   5   2      222.29      223.25      6.35 o 
   5   5   2      971.37      951.23     17.23 o 
   6   5   2      990.11      991.89     18.19 o 
   7   5   2      165.57      141.94      5.86 o 
   8   5   2       72.77       64.53      3.45 o 
   9   5   2       22.68       25.02      1.87 o 
  10   5   2       11.96       18.42      2.16 o 
  11   5   2       17.78       13.81      1.40 o 
 -12   6   2        0.61        0.96      1.04 o 
 -11   6   2        0.24        4.31      1.60 o 
 -10   6   2      156.88      146.65      7.17 o 
  -9   6   2       47.54       44.87      2.82 o 
  -8   6   2        2.15        3.08      0.74 o 
  -7   6   2       10.53       24.62      2.05 o 
  -6   6   2       46.23       49.35      2.61 o 
  -5   6   2        9.32       27.26      1.59 o 
  -4   6   2     1205.02     1248.14     17.54 o 
  -3   6   2     1527.21     1777.30     20.05 o 
  -2   6   2      167.96      119.58      3.09 o 
  -1   6   2      278.72      279.96      5.12 o 
   0   6   2     3143.53     3113.55     30.66 o 
   1   6   2       12.57       12.34      0.71 o 
   2   6   2      534.45      555.35      9.63 o 
   3   6   2      376.10      302.90      7.08 o 
   4   6   2       80.12       99.42      3.83 o 
   5   6   2       56.10       60.73      2.99 o 
   6   6   2      158.19      162.63      5.98 o 
   7   6   2        1.74       13.95      1.49 o 
   8   6   2       28.55       30.34      2.34 o 
   9   6   2       11.48       25.38      2.18 o 
  10   6   2        9.18       10.85      1.20 o 
  11   6   2        0.71        1.61      1.17 o 
 -12   7   2        0.30        0.71      1.04 o 
 -11   7   2       29.90       32.52      1.99 o 
 -10   7   2       35.88       38.44      2.53 o 
  -9   7   2       31.42       67.86      3.84 o 
  -8   7   2      283.78      268.98      8.29 o 
  -7   7   2      140.31      144.87      5.47 o 
  -6   7   2       36.05       42.79      2.29 o 
  -5   7   2     2778.27     2971.79     41.58 o 
  -4   7   2     8679.35     9581.97    133.40 o 
  -3   7   2       89.71       90.35      2.85 o 
  -2   7   2      318.03      281.26      5.46 o 
  -1   7   2      287.53      326.68      5.86 o 
   0   7   2      859.28      757.73     10.29 o 
   1   7   2      215.33      282.50      5.45 o 
   2   7   2      402.16      398.22      7.12 o 
   3   7   2       20.66       25.71      1.44 o 
   4   7   2      226.77      233.32      6.51 o 
   5   7   2      534.57      546.16     11.64 o 
   6   7   2      303.98      286.35      8.20 o 
   7   7   2      230.33      213.29      9.57 o 
   8   7   2        9.84       15.91      1.78 o 
   9   7   2       19.22       23.14      3.35 o 
  10   7   2       15.28       22.06      1.91 o 
  11   7   2        3.01        3.14      1.16 o 
 -12   8   2        6.94        3.76      1.59 o 
 -11   8   2        3.64        9.49      1.18 o 
 -10   8   2      183.92      173.34      7.89 o 
  -9   8   2      584.55      579.93     17.05 o 
  -8   8   2       47.91       47.91      3.24 o 
  -7   8   2       51.28       39.27      2.26 o 
  -6   8   2        3.79       12.66      2.10 o 
  -5   8   2        5.63       11.82      0.96 o 
  -4   8   2     1371.48     1332.85     18.80 o 
  -3   8   2     2312.97     2420.91     26.66 o 
  -2   8   2      190.95      149.31      3.83 o 
  -1   8   2       90.55      100.80      2.90 o 
   0   8   2       19.47       30.15      1.30 o 
   1   8   2     2402.00     2475.81     26.29 o 
   2   8   2     2103.68     2253.70     46.04 o 
   3   8   2       77.46       72.38      2.88 o 
   4   8   2        0.69        1.52      0.42 o 
   5   8   2      210.10      179.87      5.83 o 
   6   8   2      112.86      113.97      6.44 o 
   7   8   2       23.75       40.20      2.91 o 
   8   8   2       84.26       77.12      4.70 o 
   9   8   2        1.34        3.65      0.88 o 
  10   8   2       65.32       67.98      6.39 o 
  11   8   2       17.20       12.54      1.18 o 
 -12   9   2        3.09        1.19      1.30 o 
 -11   9   2        4.07        3.09      1.10 o 
 -10   9   2      150.11      143.06      7.03 o 
  -9   9   2      167.26      137.39      8.17 o 
  -8   9   2        3.38        9.59      1.81 o 
  -7   9   2      334.56      278.72     14.53 o 
  -6   9   2      735.35      671.03     13.12 o 
  -5   9   2       96.46      104.70      3.95 o 
  -4   9   2        8.89       16.67      0.89 o 
  -3   9   2      302.63      293.40      6.20 o 
  -2   9   2      955.75      919.65     12.63 o 
  -1   9   2      242.06      189.15      4.44 o 
   0   9   2      201.79      178.37      4.28 o 
   1   9   2      110.34      140.30      3.65 o 
   2   9   2        8.26       14.47      1.02 o 
   3   9   2       19.55       16.29      2.06 o 
   4   9   2      257.94      218.25      6.01 o 
   5   9   2       51.16       46.34      3.47 o 
   6   9   2      103.74       95.81      5.66 o 
   7   9   2        2.27       13.82      1.77 o 
   8   9   2       31.46       35.02      3.23 o 
   9   9   2       19.07       28.72      1.93 o 
  10   9   2        0.42        2.20      1.11 o 
 -12  10   2        4.29        5.61      1.54 o 
 -11  10   2       22.49       25.20      1.61 o 
 -10  10   2       57.33       60.22      3.43 o 
  -9  10   2        1.63        3.55      0.93 o 
  -8  10   2        5.68        2.72      1.01 o 
  -7  10   2       25.80       19.73      1.73 o 
  -6  10   2       29.71       33.49      2.31 o 
  -5  10   2      553.55      573.48     11.36 o 
  -4  10   2       17.82       22.02      1.44 o 
  -3  10   2       27.36       22.04      2.94 o 
  -2  10   2      987.88      953.05     13.20 o 
  -1  10   2      226.09      195.51      4.65 o 
   0  10   2      212.66      265.84      5.63 o 
   1  10   2        4.87       11.91      0.82 o 
   2  10   2      694.59      689.45     10.56 o 
   3  10   2      373.81      360.62      9.26 o 
   4  10   2      378.85      316.44     10.79 o 
   5  10   2       37.07       46.07      3.42 o 
   6  10   2      231.22      215.35      9.26 o 
   7  10   2      211.40      229.28     11.21 o 
   8  10   2        7.89        8.23      2.02 o 
   9  10   2       13.29       23.68      1.66 o 
  10  10   2        1.54        0.70      1.11 o 
 -11  11   2        5.71        5.52      1.89 o 
 -10  11   2       21.96       26.35      1.94 o 
  -9  11   2      110.29      108.59      5.80 o 
  -8  11   2       15.25       11.02      1.43 o 
  -7  11   2       12.13       19.10      1.55 o 
  -6  11   2       34.42       36.53      2.72 o 
  -5  11   2        7.58       15.40      2.58 o 
  -4  11   2       78.71       69.20      3.39 o 
  -3  11   2       14.10       21.18      1.44 o 
  -2  11   2        8.43       12.83      1.03 o 
  -1  11   2       91.23       78.67      2.73 o 
   0  11   2      216.38      258.45      5.60 o 
   1  11   2      710.80      688.51     10.57 o 
   2  11   2       44.07       67.35      3.19 o 
   3  11   2      263.14      304.06      8.42 o 
   4  11   2      317.61      313.82     10.96 o 
   5  11   2        3.97       19.30      3.17 o 
   6  11   2      180.20      213.31      9.26 o 
   7  11   2        5.73        3.31      1.57 o 
   8  11   2        3.34        4.35      0.85 o 
   9  11   2        0.14        1.61      0.98 o 
  10  11   2        0.16        0.29      1.13 o 
 -11  12   2       44.67       41.67      3.65 o 
 -10  12   2        3.46        5.66      0.95 o 
  -9  12   2       29.40       24.24      1.88 o 
  -8  12   2        8.90       11.56      1.86 o 
  -7  12   2       60.98       78.08      4.65 o 
  -6  12   2        1.95        5.77      1.52 o 
  -5  12   2      836.10      861.65     19.13 o 
  -4  12   2      836.11      769.58     15.32 o 
  -3  12   2      139.66      155.53      4.48 o 
  -2  12   2      535.98      552.27      9.52 o 
  -1  12   2      851.76      824.54     12.28 o 
   0  12   2       57.83       46.28      1.98 o 
   1  12   2      391.78      353.45      6.87 o 
   2  12   2        0.06        1.66      0.48 o 
   3  12   2      204.60      225.27      7.20 o 
   4  12   2       53.70       47.40      3.42 o 
   5  12   2        6.13       14.63      1.55 o 
   6  12   2       27.02       45.01      3.44 o 
   7  12   2        0.31       12.32      2.61 o 
   8  12   2       45.83       67.34      6.18 o 
   9  12   2       70.22       74.34      5.86 o 
  10  12   2        1.66        0.00      1.21 o 
 -11  13   2        0.76        0.00      1.41 o 
 -10  13   2       43.57       38.88      4.13 o 
  -9  13   2        0.50        1.45      1.04 o 
  -8  13   2       55.66       60.16      3.48 o 
  -7  13   2        4.29        5.43      1.07 o 
  -6  13   2       10.99       17.02      2.27 o 
  -5  13   2       42.73       50.40      2.90 o 
  -4  13   2      141.53      130.88      5.33 o 
  -3  13   2       60.66       65.84      3.31 o 
  -2  13   2      164.42      140.28      5.08 o 
  -1  13   2       19.38       17.38      0.95 o 
   0  13   2      199.44      177.01      4.63 o 
   1  13   2       91.49       69.80      3.37 o 
   2  13   2      113.96      112.66      4.63 o 
   3  13   2      179.01      172.53      6.26 o 
   4  13   2        4.58        8.63      1.76 o 
   5  13   2      224.91      198.40      8.71 o 
   6  13   2      166.00      179.57      8.19 o 
   7  13   2       33.73       63.52      5.42 o 
   8  13   2       40.17       32.74      2.75 o 
   9  13   2        2.88        1.97      1.05 o 
  10  13   2       10.49        6.06      1.54 o 
 -11  14   2        2.54        0.25      1.48 o 
 -10  14   2        5.22        3.20      1.70 o 
  -9  14   2       19.41       20.49      1.69 o 
  -8  14   2        3.65       12.44      1.28 o 
  -7  14   2      103.29      105.48      5.72 o 
  -6  14   2      150.21      155.13      7.11 o 
  -5  14   2       34.10       43.96      2.83 o 
  -4  14   2      127.94      119.12      5.18 o 
  -3  14   2      455.54      444.44     10.95 o 
  -2  14   2      245.31      230.98      6.99 o 
  -1  14   2      173.17      147.97      4.34 o 
   0  14   2      724.28      700.02     13.46 o 
   1  14   2      320.90      290.90      8.12 o 
   2  14   2        0.99        6.29      1.21 o 
   3  14   2        0.39        6.74      1.32 o 
   4  14   2      174.66      145.16      7.09 o 
   5  14   2       92.15       85.55      5.00 o 
   6  14   2        0.40       13.71      1.53 o 
   7  14   2       23.73       44.57      2.69 o 
   8  14   2       17.48        9.69      1.21 o 
   9  14   2       23.14       18.04      2.36 o 
 -10  15   2        2.17        3.31      1.30 o 
  -9  15   2       20.11       23.61      1.87 o 
  -8  15   2        8.57       12.80      1.26 o 
  -7  15   2       48.73       53.97      3.21 o 
  -6  15   2       90.49      118.47      5.32 o 
  -5  15   2       21.54       26.46      2.14 o 
  -4  15   2       25.44       34.75      2.23 o 
  -3  15   2       12.14       15.60      1.53 o 
  -2  15   2      120.27      123.16      4.88 o 
  -1  15   2       17.36       16.62      1.21 o 
   0  15   2       34.38       28.77      1.82 o 
   1  15   2        3.92       13.36      1.19 o 
   2  15   2      105.98      118.82      4.98 o 
   4  15   2       35.61       39.46      2.70 o 
   5  15   2       12.35       22.04      1.61 o 
   6  15   2        3.71       24.77      2.45 o 
   7  15   2        2.00        4.05      1.00 o 
   8  15   2       29.48       30.25      2.85 o 
   9  15   2        0.54        0.00      1.21 o 
 -10  16   2        3.84        0.00      1.30 o 
  -9  16   2       26.32       26.87      2.57 o 
  -8  16   2        3.42        8.43      1.25 o 
  -7  16   2       59.77       70.19      3.92 o 
  -6  16   2        0.08        3.60      0.80 o 
  -5  16   2      160.33      165.95      6.62 o 
  -4  16   2       97.15      103.72      5.70 o 
  -3  16   2      664.98      642.05     17.21 o 
  -2  16   2       39.12       51.09      3.46 o 
  -1  16   2        7.14       11.76      1.41 o 
   0  16   2      112.93      105.80      5.44 o 
   1  16   2      126.07      127.93      5.11 o 
   2  16   2       70.09       71.30      3.60 o 
   3  16   2      124.86      135.92      6.46 o 
   4  16   2       42.23       45.71      2.87 o 
   5  16   2        3.43       10.81      2.08 o 
   6  16   2       33.75       39.11      2.25 o 
   7  16   2       19.66       13.02      1.58 o 
   8  16   2        1.11        3.41      2.03 o 
   9  16   2        1.77        0.91      1.19 o 
 -10  17   2        0.66        0.00      1.36 o 
  -9  17   2       10.68        9.11      1.60 o 
  -8  17   2      104.96      115.54      6.06 o 
  -7  17   2       64.96       70.99      3.89 o 
  -6  17   2       55.55       51.27      2.86 o 
  -5  17   2      343.79      375.17     11.07 o 
  -4  17   2      316.58      328.59     10.02 o 
  -3  17   2       76.22       92.34      4.30 o 
  -2  17   2        0.80        2.56      0.73 o 
  -1  17   2        2.78        2.61      0.63 o 
   0  17   2       54.83       57.17      3.63 o 
   1  17   2        4.53        3.65      0.68 o 
   2  17   2      161.91      159.20      6.10 o 
   3  17   2        1.36       12.96      1.43 o 
   4  17   2       24.98       30.92      2.40 o 
   5  17   2      161.06      186.12     10.79 o 
   6  17   2      117.03      105.71     10.84 o 
   7  17   2        0.15        1.09      1.07 o 
   8  17   2        0.23        0.00      1.18 o 
  -9  18   2        5.87        1.34      1.13 o 
  -8  18   2        0.76        0.16      1.01 o 
  -7  18   2        0.12        1.80      0.80 o 
  -6  18   2        3.52       12.78      1.21 o 
  -5  18   2        0.09       12.88      2.64 o 
  -4  18   2        3.44       15.58      1.84 o 
  -3  18   2       32.73       44.52      2.84 o 
  -2  18   2       16.80       19.42      2.11 o 
  -1  18   2       28.60       40.71      2.80 o 
   0  18   2       30.65       24.21      2.85 o 
   1  18   2       32.30       35.65      6.10 o 
   2  18   2        1.48        7.99      2.56 o 
   3  18   2       50.57       50.54      3.74 o 
   4  18   2        4.27        5.16      1.49 o 
   5  18   2        7.82       16.15      2.29 o 
   6  18   2       25.54       28.50      2.65 o 
   7  18   2       35.23       19.29      2.88 o 
   8  18   2        4.47        0.04      1.23 o 
  -9  19   2        7.19        1.25      1.13 o 
  -8  19   2       16.72        9.26      1.57 o 
  -7  19   2       36.70       53.09      4.02 o 
  -6  19   2      172.77      174.04      7.07 o 
  -5  19   2       76.12       64.89      4.01 o 
  -4  19   2        1.30       14.61      1.55 o 
  -3  19   2       17.65       32.08      2.16 o 
  -2  19   2        7.46       19.42      1.39 o 
  -1  19   2        9.41       15.46      1.23 o 
   0  19   2        2.89        2.32      2.13 o 
   1  19   2        7.71        8.29      1.04 o 
   2  19   2      213.08      196.66     22.45 o 
   3  19   2       51.26       62.11      4.65 o 
   4  19   2        7.45       10.22      1.37 o 
   5  19   2       75.02       83.45      4.61 o 
   6  19   2       71.58       78.40      4.69 o 
   7  19   2       18.63       12.07      1.24 o 
  -8  20   2        3.98        5.96      1.38 o 
  -7  20   2        3.14        0.90      1.26 o 
  -6  20   2        9.73       16.51      2.85 o 
  -5  20   2        0.69       12.14      2.29 o 
  -4  20   2       57.42       51.74      3.41 o 
  -3  20   2      207.39      226.82      9.48 o 
  -2  20   2       76.82       84.72      4.80 o 
  -1  20   2        3.49        5.67      0.81 o 
   0  20   2       17.47       23.51      1.77 o 
   1  20   2      131.19      123.80      8.00 o 
   2  20   2       16.21       18.50      3.20 o 
   3  20   2       14.42       22.89      1.82 o 
   4  20   2        0.10        0.00      0.98 o 
   5  20   2        2.92        6.27      1.35 o 
   6  20   2       15.94        8.52      1.28 o 
   7  20   2        3.90        2.18      1.26 o 
  -7  21   2       37.40       32.99      2.69 o 
  -6  21   2      113.23      126.42     10.01 o 
  -5  21   2        0.14        0.00      1.21 o 
  -4  21   2      239.40      247.78     10.38 o 
  -3  21   2        5.71       10.30      1.37 o 
  -2  21   2       92.39       92.97      5.31 o 
  -1  21   2        2.60       12.09      1.15 o 
   0  21   2       22.76       33.85      4.71 o 
   1  21   2       19.92       19.75      2.32 o 
   2  21   2       25.09       27.30      2.30 o 
   3  21   2       58.86       58.34      4.37 o 
   4  21   2       28.29       32.07      2.37 o 
   5  21   2        4.56        2.77      2.02 o 
   6  21   2        6.89        2.65      1.81 o 
  -7  22   2        1.72        2.26      1.51 o 
  -6  22   2        0.14        0.00      1.43 o 
  -5  22   2        0.00        3.28      1.46 o 
  -4  22   2        1.11        5.22      1.22 o 
  -3  22   2        3.98        7.18      0.98 o 
  -2  22   2       24.30       19.66      1.32 o 
  -1  22   2      116.97      114.61      5.92 o 
   0  22   2       27.18       23.70      1.87 o 
   1  22   2        1.70        4.16      1.09 o 
   2  22   2        7.95        9.01      2.08 o 
   3  22   2        2.51        6.57      1.27 o 
   4  22   2        5.21        7.09      1.60 o 
  -6  23   2       15.42        6.30      1.49 o 
  -5  23   2        0.50        2.42      2.34 o 
  -4  23   2       33.55       28.91      2.18 o 
  -3  23   2       35.94       36.37      3.07 o 
  -2  23   2       13.66       12.49      1.39 o 
  -1  23   2        1.95        2.50      3.17 o 
   0  23   2        2.74        7.20      1.49 o 
   1  23   2        0.69       10.55      1.97 o 
   2  23   2       27.63       33.78      5.01 o 
   3  23   2       29.42       28.13      3.89 o 
   4  23   2       10.83        3.08      1.48 o 
   5  23   2        7.62        5.83      2.40 o 
  -5  24   2        0.71        0.00      1.54 o 
  -4  24   2        5.17        4.77      1.47 o 
  -3  24   2       34.01       35.94      3.36 o 
  -2  24   2       72.61       59.77      3.50 o 
  -1  24   2       80.64       67.28      4.71 o 
   0  24   2        0.47        9.38      1.70 o 
   1  24   2        4.51        2.77      1.32 o 
   2  24   2        1.27        2.18      1.37 o 
   3  24   2        0.38        0.00      1.39 o 
   4  24   2        2.95        0.00      1.73 o 
  -3  25   2        0.05        0.71      1.21 o 
  -2  25   2        2.67        0.78      1.34 o 
  -1  25   2        2.85        3.24      3.68 o 
   0  25   2        9.86        6.87      1.97 o 
   1  25   2        0.10        0.77      1.47 o 
   2  25   2        2.63        0.32      1.54 o 
 -13   1   3        1.21        1.80      1.04 o 
 -12   1   3        0.54        0.60      0.89 o 
 -11   1   3       23.38       22.87      1.79 o 
 -10   1   3      645.20      654.63     14.53 o 
  -9   1   3      175.27      166.83      5.77 o 
  -8   1   3      106.36       91.49      3.35 o 
  -7   1   3      623.22      601.28      9.47 o 
  -6   1   3      952.01      884.31     11.48 o 
  -5   1   3      115.40      119.32      3.04 o 
  -4   1   3      552.80      496.35      6.82 o 
  -3   1   3     1336.96     1341.06     13.11 o 
  -2   1   3      365.04      375.76      5.73 o 
  -1   1   3      334.47      356.96      5.18 o 
   0   1   3        5.49       12.11      1.74 o 
   1   1   3        3.14        1.92      0.37 o 
   2   1   3      599.76      575.87     10.43 o 
   3   1   3     1030.77      946.38     15.57 o 
   4   1   3      866.66      906.02     16.04 o 
   5   1   3      262.97      216.36      7.15 o 
   6   1   3      115.33      114.13      5.14 o 
   7   1   3      234.45      246.73      8.49 o 
   8   1   3       61.90       51.60      2.89 o 
   9   1   3        5.35       13.48      1.28 o 
  10   1   3       10.51        7.81      0.98 o 
  11   1   3        9.34        1.33      1.15 o 
 -13   2   3        5.86        0.53      1.00 o 
 -12   2   3       40.56       44.16      4.92 o 
 -11   2   3       14.34       21.33      1.19 o 
 -10   2   3        8.39       18.20      1.66 o 
  -9   2   3       71.89       98.18      4.37 o 
  -8   2   3      358.81      356.33      7.81 o 
  -7   2   3      487.40      494.35      8.35 o 
  -6   2   3      177.81      178.98      4.22 o 
  -5   2   3     1767.66     1755.43     17.64 o 
  -4   2   3     1208.16     1396.66     14.14 o 
  -3   2   3     2841.19     2983.02     27.80 o 
  -2   2   3       15.37        8.15      0.52 o 
  -1   2   3      126.62      109.81      3.29 o 
   0   2   3        0.04        2.18      0.53 o 
   1   2   3       36.01       37.91      3.05 o 
   2   2   3     1815.70     1763.59     22.97 o 
   3   2   3        4.53       17.25      1.57 o 
   4   2   3     1015.68      942.42     16.50 o 
   5   2   3       14.14       23.09      1.95 o 
   6   2   3      226.69      197.76      7.20 o 
   7   2   3       10.35       24.62      1.74 o 
   8   2   3       31.43       35.58      2.06 o 
   9   2   3        0.30        3.91      0.77 o 
  10   2   3        0.10        0.74      1.49 o 
  11   2   3       10.58        5.86      1.47 o 
 -13   3   3        0.08        0.00      1.29 o 
 -12   3   3        8.88       12.41      2.18 o 
 -11   3   3       18.70       20.18      2.10 o 
 -10   3   3      106.34       93.80      4.59 o 
  -9   3   3     1605.23     1651.55     26.94 o 
  -8   3   3      958.36      910.25     22.61 o 
  -7   3   3       10.53        8.48      0.85 o 
  -6   3   3       97.23       96.97      2.84 o 
  -5   3   3      283.47      209.60      4.29 o 
  -4   3   3      682.63      746.42      8.95 o 
  -3   3   3      267.80      334.17      6.07 o 
  -2   3   3      922.83      945.20     13.63 o 
  -1   3   3       90.95       96.23      2.48 o 
   0   3   3      352.20      352.10      8.19 o 
   1   3   3     2160.88     2238.36     26.65 o 
   2   3   3      160.89      156.56      4.72 o 
   3   3   3       20.98       30.52      1.73 o 
   4   3   3      152.13      142.69      5.18 o 
   5   3   3      818.84      806.12     15.78 o 
   6   3   3      123.94      108.19      4.94 o 
   7   3   3       31.64       32.30      2.53 o 
   8   3   3       33.54       33.50      3.28 o 
   9   3   3       53.86       60.46      3.03 o 
  10   3   3        4.40        4.22      1.05 o 
  11   3   3       17.98        8.68      2.24 o 
 -13   4   3       13.32       11.19      1.92 o 
 -12   4   3       33.17       36.12      4.21 o 
 -11   4   3        5.91        2.62      0.83 o 
 -10   4   3       72.34       91.81      4.05 o 
  -9   4   3      279.25      259.15      8.22 o 
  -8   4   3      117.71      120.78      5.14 o 
  -7   4   3      109.16      109.94      4.45 o 
  -6   4   3      310.06      267.01      5.57 o 
  -5   4   3      100.79       95.91      3.08 o 
  -4   4   3        4.07        9.26      0.78 o 
  -3   4   3      114.50      103.28      2.70 o 
  -2   4   3      932.76      967.61     16.04 o 
  -1   4   3     2071.26     2051.48     31.82 o 
   0   4   3      804.72      758.02     10.33 o 
   1   4   3       20.74       21.10      1.08 o 
   2   4   3      462.23      481.52      9.44 o 
   3   4   3     1174.01     1212.57     18.52 o 
   4   4   3        1.54        7.55      1.41 o 
   5   4   3        0.97        2.38      0.78 o 
   6   4   3      459.32      478.33     12.05 o 
   7   4   3      266.31      247.43      9.42 o 
   8   4   3       19.09       21.44      1.72 o 
   9   4   3        6.02       21.70      2.24 o 
  10   4   3       12.68        6.60      1.27 o 
  11   4   3        1.63        0.00      1.39 o 
 -12   5   3       17.15       15.82      2.93 o 
 -11   5   3        0.46        2.92      1.02 o 
 -10   5   3       98.04       89.16      4.10 o 
  -9   5   3      216.62      207.02      7.15 o 
  -8   5   3      647.42      640.28     13.96 o 
  -7   5   3        0.01        8.34      1.00 o 
  -6   5   3        0.01        1.75      0.51 o 
  -5   5   3      201.13      206.78      4.29 o 
  -4   5   3        7.84       24.62      1.59 o 
  -3   5   3      161.61      214.57      4.51 o 
  -2   5   3      189.26      212.86      4.28 o 
  -1   5   3       39.32       14.93      1.13 o 
   0   5   3     1337.30     1407.93     17.03 o 
   1   5   3      544.90      467.85      8.00 o 
   2   5   3      422.10      380.30      8.42 o 
   3   5   3        1.51       10.45      0.99 o 
   4   5   3        1.72        4.56      0.66 o 
   5   5   3      223.05      184.18      6.44 o 
   6   5   3      105.03      128.20      5.40 o 
   7   5   3       49.98       66.29      3.51 o 
   8   5   3       20.29       22.76      1.71 o 
   9   5   3        9.37       18.57      1.76 o 
  10   5   3        2.39        5.54      1.59 o 
 -12   6   3       30.43       24.29      1.99 o 
 -11   6   3        7.94        4.14      1.03 o 
 -10   6   3       74.05       64.20      3.69 o 
  -9   6   3      416.94      402.81     11.00 o 
  -8   6   3       30.32       36.69      2.12 o 
  -7   6   3       35.12       37.77      1.94 o 
  -6   6   3      247.95      224.91      6.04 o 
  -5   6   3      779.91      836.95     12.78 o 
  -4   6   3     6255.43     6995.73     65.49 o 
  -3   6   3     2241.81     2160.86     23.58 o 
  -2   6   3      211.00      207.28      4.45 o 
  -1   6   3     1532.82     1513.71     17.48 o 
   0   6   3     1654.61     1709.58     23.92 o 
   1   6   3       38.94       38.08      1.58 o 
   2   6   3      704.60      767.51     13.02 o 
   3   6   3      320.16      333.21      8.02 o 
   4   6   3      148.14      140.16      5.10 o 
   5   6   3       42.26       49.06      2.73 o 
   6   6   3      291.34      285.30      8.75 o 
   7   6   3      324.86      290.74      9.14 o 
   8   6   3       17.55       23.77      2.24 o 
   9   6   3       29.17       24.40      1.77 o 
  10   6   3       44.30       51.71      4.47 o 
 -12   7   3       11.39        8.94      1.97 o 
 -11   7   3        6.11        7.65      1.18 o 
 -10   7   3       28.20       32.51      2.39 o 
  -9   7   3       62.82       65.32      4.32 o 
  -8   7   3        4.04        3.96      0.91 o 
  -7   7   3        0.47        3.13      0.53 o 
  -6   7   3       51.79       45.42      2.21 o 
  -5   7   3        0.70        1.48      0.37 o 
  -4   7   3      682.73      723.37     11.28 o 
  -3   7   3      356.98      369.76      6.92 o 
  -2   7   3        6.76       25.94      1.20 o 
  -1   7   3     3484.05     3680.77     36.52 o 
   0   7   3        7.76       10.07      0.93 o 
   1   7   3    10977.90    11469.63    173.74 o 
   2   7   3     5659.94     6028.17     57.88 o 
   3   7   3       26.54       18.15      2.16 o 
   4   7   3       23.25       34.39      1.99 o 
   5   7   3       21.77       19.10      1.28 o 
   6   7   3       57.91       55.92      3.87 o 
   7   7   3       17.67       27.20      2.52 o 
   8   7   3       25.36       23.54      1.91 o 
   9   7   3        7.55       22.00      3.62 o 
  10   7   3        1.72        5.11      1.36 o 
 -12   8   3       24.52       13.55      1.50 o 
 -11   8   3       17.10        9.87      2.64 o 
 -10   8   3        1.90        4.83      1.07 o 
  -9   8   3       42.08       64.21      3.94 o 
  -8   8   3        1.76        7.94      1.84 o 
  -7   8   3       32.95       38.23      2.20 o 
  -6   8   3       36.89       48.14      2.34 o 
  -5   8   3      892.41      911.42     13.96 o 
  -4   8   3     1542.46     1573.96     19.72 o 
  -3   8   3      262.46      260.74      5.72 o 
  -2   8   3     1425.48     1326.43     16.48 o 
  -1   8   3      335.53      339.51      6.59 o 
   0   8   3      244.25      253.33      5.62 o 
   1   8   3     3867.95     3553.86     36.60 o 
   2   8   3     3424.66     3473.25     43.68 o 
   3   8   3      267.52      252.16      6.83 o 
   4   8   3      160.67      144.34      5.11 o 
   5   8   3       20.51       32.48      2.79 o 
   6   8   3        0.00       13.91      3.17 o 
   7   8   3        1.59       12.16      1.48 o 
   8   8   3       21.65       25.10      2.49 o 
   9   8   3       13.83       22.17      2.16 o 
  10   8   3       12.99        4.42      1.39 o 
 -12   9   3       19.35       13.68      2.74 o 
 -11   9   3        0.03        0.00      1.81 o 
 -10   9   3       73.60       59.48      5.78 o 
  -9   9   3      207.42      224.76      9.18 o 
  -8   9   3       82.58      106.56      5.56 o 
  -7   9   3      192.21      179.67      6.67 o 
  -6   9   3       44.50       43.46      2.13 o 
  -5   9   3        3.02       10.03      1.48 o 
  -4   9   3      420.08      358.46      7.50 o 
  -3   9   3      310.02      367.90      7.32 o 
  -2   9   3        5.38       10.45      0.94 o 
  -1   9   3     1326.93     1431.10     17.70 o 
   0   9   3       36.38       30.62      1.50 o 
   1   9   3     3217.96     3274.98     34.55 o 
   2   9   3      604.19      596.75     10.26 o 
   3   9   3      163.90      198.31      5.91 o 
   4   9   3      242.89      197.63      8.39 o 
   5   9   3       25.52       41.67      4.47 o 
   6   9   3        8.34       22.27      2.85 o 
   7   9   3       24.26       28.66      1.95 o 
   8   9   3       12.50       23.46      1.70 o 
   9   9   3        9.85        8.75      1.77 o 
  10   9   3        0.03        0.00      1.13 o 
 -12  10   3        8.47        2.71      1.38 o 
 -11  10   3       34.24       31.32      4.85 o 
 -10  10   3        6.13       15.19      1.60 o 
  -9  10   3       43.71       43.34      3.44 o 
  -8  10   3       62.21       54.59      3.13 o 
  -7  10   3       84.22       86.34      4.37 o 
  -6  10   3      468.00      469.51     11.57 o 
  -5  10   3      149.16      141.19      4.54 o 
  -4  10   3      258.05      235.66      5.92 o 
  -3  10   3       51.84       60.09      2.47 o 
  -2  10   3      888.25      932.05     13.42 o 
  -1  10   3     1289.37     1327.69     17.11 o 
   0  10   3        1.75        9.21      0.68 o 
   1  10   3      750.48      792.72     12.29 o 
   2  10   3      295.26      293.78      6.65 o 
   3  10   3      193.02      193.44      8.01 o 
   4  10   3      225.95      218.73      8.89 o 
   5  10   3        2.31       10.66      1.43 o 
   6  10   3      431.66      425.01     14.37 o 
   7  10   3       16.95       26.85      1.77 o 
   8  10   3       39.21       51.41      3.38 o 
   9  10   3       12.61        6.02      1.39 o 
  10  10   3        0.05        0.00      1.22 o 
 -12  11   3        0.64        1.25      1.35 o 
 -11  11   3       19.81       19.53      2.01 o 
 -10  11   3       20.05       30.24      2.34 o 
  -9  11   3       10.72       16.25      2.50 o 
  -8  11   3       39.75       41.17      3.06 o 
  -7  11   3      365.17      360.18     10.42 o 
  -6  11   3      411.10      417.48     11.05 o 
  -5  11   3      115.43      111.80      4.74 o 
  -4  11   3      422.22      426.45      8.68 o 
  -3  11   3     1499.53     1462.58     18.99 o 
  -2  11   3       47.45       63.51      2.45 o 
  -1  11   3       34.74       30.19      1.45 o 
   0  11   3      561.21      499.73     10.03 o 
   1  11   3      128.34      123.49      3.83 o 
   2  11   3       65.86       86.44      3.96 o 
   3  11   3      985.20      933.82     18.11 o 
   4  11   3      233.10      276.38     10.40 o 
   5  11   3       53.19       67.64      4.34 o 
   6  11   3        0.43       10.93      1.41 o 
   7  11   3       65.12       74.76      4.54 o 
   8  11   3        0.56        3.16      0.91 o 
   9  11   3        0.77        0.72      1.05 o 
 -11  12   3        0.04        1.04      1.14 o 
 -10  12   3       11.50       12.78      2.08 o 
  -9  12   3       13.02       13.94      1.37 o 
  -8  12   3       58.93       51.71      4.60 o 
  -7  12   3       67.69       75.56      3.94 o 
  -6  12   3       67.66       72.33      3.62 o 
  -5  12   3       89.81       94.14      4.38 o 
  -4  12   3       13.41       14.54      1.10 o 
  -3  12   3        2.81       10.36      0.96 o 
  -2  12   3       50.93       41.71      1.93 o 
  -1  12   3       12.94       18.15      0.99 o 
   0  12   3      336.73      300.17      6.70 o 
   1  12   3      157.68      137.69      5.22 o 
   2  12   3       43.61       45.05      2.62 o 
   3  12   3       36.81       50.87      2.84 o 
   4  12   3      114.03      110.97      5.91 o 
   5  12   3      192.23      206.80      8.92 o 
   6  12   3        7.70       14.34      1.60 o 
   7  12   3        1.85        4.67      1.22 o 
   8  12   3        0.21        2.64      0.95 o 
   9  12   3       10.32        5.67      1.24 o 
 -11  13   3       19.13       17.76      1.78 o 
 -10  13   3        9.43       22.03      2.72 o 
  -9  13   3        7.35       17.74      2.26 o 
  -8  13   3       13.22       18.86      1.42 o 
  -7  13   3       76.97       73.63      3.76 o 
  -6  13   3      195.22      195.02      7.10 o 
  -5  13   3       25.59       30.64      1.97 o 
  -4  13   3       86.38       80.83      3.91 o 
  -3  13   3      589.18      577.66     12.49 o 
  -2  13   3      207.27      208.45      5.52 o 
  -1  13   3       29.42       29.60      1.44 o 
   0  13   3       97.25       97.09      3.43 o 
   1  13   3        3.86       13.89      2.48 o 
   3  13   3      289.09      332.09      9.66 o 
   4  13   3       44.60       48.57      3.30 o 
   5  13   3        0.37       11.84      1.97 o 
   6  13   3      114.66      121.40      6.20 o 
   7  13   3       15.45       27.21      1.92 o 
   8  13   3        2.88        2.48      1.41 o 
   9  13   3        7.97        5.07      1.20 o 
 -11  14   3       15.01       11.34      1.60 o 
 -10  14   3        3.78        4.40      1.29 o 
  -9  14   3       10.60        7.86      1.26 o 
  -8  14   3       13.18       22.23      1.83 o 
  -7  14   3       22.59       25.45      1.94 o 
  -6  14   3      118.23      109.03      5.08 o 
  -5  14   3       50.32       58.35      3.26 o 
  -4  14   3       25.40       31.11      2.08 o 
  -3  14   3      143.80      138.21      6.35 o 
  -2  14   3      219.20      195.73      5.37 o 
  -1  14   3      324.35      329.54      7.32 o 
   0  14   3        0.07        2.97      0.75 o 
   1  14   3       16.73       15.08      1.71 o 
   2  14   3      224.69      254.12      8.05 o 
   3  14   3      176.95      158.25      6.20 o 
   4  14   3        5.48       10.19      1.66 o 
   5  14   3       39.77       36.73      2.30 o 
   6  14   3      102.18      105.95      5.72 o 
   7  14   3        0.72        3.12      1.59 o 
   8  14   3       45.76       26.45      3.78 o 
   9  14   3        2.62        0.00      1.19 o 
 -10  15   3        6.31        4.67      1.10 o 
  -9  15   3       36.37       33.38      2.42 o 
  -8  15   3      151.29      145.50      8.89 o 
  -7  15   3       11.98       13.15      2.05 o 
  -6  15   3       36.91       42.01      2.29 o 
  -5  15   3      488.81      463.95     13.75 o 
  -4  15   3      214.86      223.52      7.53 o 
  -3  15   3      141.59      127.96      5.10 o 
  -2  15   3       32.58       35.58      2.47 o 
  -1  15   3        3.92        2.95      1.39 o 
   0  15   3      207.30      202.39      6.75 o 
   1  15   3      550.72      532.29     12.51 o 
   2  15   3      252.03      270.42      8.43 o 
   3  15   3       94.89       68.10      4.51 o 
   4  15   3       32.59       45.12      3.15 o 
   5  15   3       38.84       45.22      2.84 o 
   6  15   3        8.04       20.65      1.88 o 
   7  15   3        8.12       13.83      1.76 o 
   8  15   3        0.00        0.00      1.20 o 
 -10  16   3        6.37        5.03      1.18 o 
  -9  16   3        0.01        0.15      1.03 o 
  -8  16   3       15.02       11.19      2.18 o 
  -7  16   3       42.97       46.72      3.10 o 
  -6  16   3       11.50       16.06      1.48 o 
  -5  16   3       67.13       81.34      4.93 o 
  -4  16   3      162.36      177.08      6.57 o 
  -3  16   3      435.80      408.72     10.72 o 
  -2  16   3      130.36      124.42      6.13 o 
  -1  16   3      154.46      142.41      6.64 o 
   0  16   3      256.81      267.54      8.08 o 
   1  16   3       99.94      102.78      4.54 o 
   2  16   3       28.01       22.46      1.91 o 
   3  16   3       51.61       56.58      3.54 o 
   4  16   3        0.14        3.32      1.09 o 
   5  16   3      106.45      135.01      6.68 o 
   6  16   3        8.74       12.69      1.19 o 
   7  16   3        5.51        5.45      1.47 o 
   8  16   3        0.34        0.00      1.22 o 
 -10  17   3        0.32        0.00      1.16 o 
  -9  17   3        1.07        0.07      1.02 o 
  -8  17   3       17.27       22.30      2.03 o 
  -7  17   3       15.62       21.20      3.49 o 
  -6  17   3       65.55       63.99      4.05 o 
  -5  17   3      184.14      194.24      7.18 o 
  -4  17   3        9.59       18.15      1.34 o 
  -3  17   3       79.72       90.06      5.07 o 
  -2  17   3       12.96       18.17      1.58 o 
  -1  17   3       18.59       26.33      1.69 o 
   0  17   3        3.52       10.85      1.09 o 
   1  17   3       17.32       23.53      1.74 o 
   2  17   3      206.74      175.22      6.65 o 
   3  17   3       82.71       84.39      4.72 o 
   4  17   3        0.95        4.05      1.15 o 
   5  17   3       16.59       26.78      2.40 o 
   6  17   3       23.35       25.38      1.71 o 
   7  17   3        1.09        0.00      1.14 o 
   8  17   3        0.65        0.15      1.26 o 
  -9  18   3        1.37        3.56      1.12 o 
  -8  18   3        8.08       11.47      1.27 o 
  -7  18   3       25.98       24.01      3.73 o 
  -6  18   3       14.59       18.03      2.88 o 
  -5  18   3       28.70       38.12      2.15 o 
  -4  18   3      295.61      299.64     11.29 o 
  -3  18   3      449.63      488.75     14.88 o 
  -2  18   3       82.49       79.01      4.76 o 
  -1  18   3       54.69       57.43      3.86 o 
   0  18   3      281.47      245.59      9.84 o 
   1  18   3      142.73      146.55      7.05 o 
   2  18   3        0.11        1.00      0.86 o 
   3  18   3       17.40       12.97      1.39 o 
   4  18   3       10.52        9.17      1.86 o 
   5  18   3       11.00       17.86      2.00 o 
   6  18   3       36.80       35.92      2.80 o 
   7  18   3        8.60       10.39      1.33 o 
  -9  19   3       13.52        7.30      1.21 o 
  -8  19   3       28.26       24.05      1.85 o 
  -7  19   3        0.00        0.50      1.24 o 
  -6  19   3       13.10       17.98      1.55 o 
  -5  19   3       21.59       30.75      2.43 o 
  -4  19   3        5.98       21.75      4.10 o 
  -3  19   3        4.13       11.30      1.09 o 
  -2  19   3        1.27        4.80      0.99 o 
  -1  19   3      156.66      161.46      7.45 o 
   0  19   3       16.94       25.49      2.41 o 
   1  19   3       68.74       78.93      4.61 o 
   2  19   3        2.17        4.68      1.12 o 
   3  19   3       14.94       10.71      2.08 o 
   4  19   3        1.35        4.03      1.09 o 
   5  19   3        2.45       14.10      1.73 o 
   6  19   3        1.15        3.44      1.60 o 
   7  19   3        7.13        6.24      2.43 o 
  -8  20   3        0.29        0.00      1.18 o 
  -7  20   3        3.17        0.00      1.04 o 
  -6  20   3       18.69       17.26      2.29 o 
  -5  20   3       13.29       16.73      2.29 o 
  -4  20   3       51.37       49.75      5.22 o 
  -3  20   3       58.30       65.47      3.73 o 
  -2  20   3      248.54      284.93     11.02 o 
  -1  20   3      147.12      148.25      7.06 o 
   0  20   3       58.79       66.79      3.98 o 
   1  20   3        5.26        8.61      2.32 o 
   2  20   3        5.74        8.10      3.92 o 
   3  20   3        4.10        6.61      1.20 o 
   4  20   3        0.60        5.52      1.37 o 
   5  20   3       10.84       14.75      2.29 o 
   6  20   3        6.44        3.30      1.97 o 
  -7  21   3        8.79        3.84      2.24 o 
  -6  21   3        1.84        2.98      1.36 o 
  -5  21   3        3.81        3.33      3.12 o 
  -4  21   3        7.97        9.70      1.35 o 
  -3  21   3        2.99       11.24      1.86 o 
  -2  21   3        3.86       13.10      2.02 o 
  -1  21   3       11.36        9.08      1.25 o 
   0  21   3        0.47        0.85      1.60 o 
   1  21   3       20.27       22.43      2.61 o 
   3  21   3       11.99        9.53      1.81 o 
   4  21   3        6.06        7.96      2.02 o 
   5  21   3        0.27        0.65      1.59 o 
  -7  22   3        0.08        0.00      1.64 o 
  -6  22   3        7.48       11.83      2.18 o 
  -5  22   3        7.12        2.18      1.39 o 
  -4  22   3       86.89       90.69      6.10 o 
  -3  22   3        1.34        5.68      2.18 o 
  -2  22   3       59.67       60.33      3.89 o 
  -1  22   3       42.91       44.04      5.68 o 
   0  22   3        4.16        6.64      1.17 o 
   1  22   3        1.53        0.75      1.18 o 
   2  22   3        0.18        2.85      3.70 o 
   3  22   3        0.09        1.37      1.46 o 
   4  22   3        0.11        0.00      1.49 o 
   5  22   3        0.08        3.59      1.62 o 
  -6  23   3       15.19       21.10      4.50 o 
  -5  23   3        5.41        6.14      4.05 o 
  -4  23   3        0.30        0.56      1.33 o 
  -3  23   3        0.20        0.00      1.27 o 
  -2  23   3        0.75       11.83      2.29 o 
  -1  23   3        6.46       14.06      2.90 o 
   0  23   3        0.05        1.07      1.76 o 
   1  23   3       16.55        9.53      1.97 o 
   2  23   3        0.08        2.99      2.74 o 
   3  23   3       19.17       10.77      1.74 o 
   4  23   3        7.75        6.41      1.64 o 
  -5  24   3        0.22        1.57      2.10 o 
  -4  24   3        8.72        9.68      2.29 o 
  -3  24   3        8.32       17.72      3.86 o 
  -2  24   3        1.29        1.11      1.34 o 
  -1  24   3        1.13        5.81      1.86 o 
   0  24   3        3.10        0.63      1.33 o 
   1  24   3        0.23        1.31      1.41 o 
   2  24   3        1.73        0.00      1.48 o 
   3  24   3        0.04        0.00      1.62 o 
  -3  25   3        9.58        2.91      2.45 o 
  -2  25   3        1.57        0.88      1.43 o 
  -1  25   3        4.16        4.31      2.02 o 
   0  25   3        0.20        0.00      1.51 o 
   1  25   3        1.56        3.68      1.54 o 
 -13   0   4       21.10       22.64      3.89 o 
 -12   0   4       94.48       90.76      9.24 o 
 -11   0   4       14.51       21.16      2.07 o 
 -10   0   4      119.03      120.46      6.27 o 
  -9   0   4      282.28      277.73     10.63 o 
  -8   0   4     2775.40     2801.18     38.06 o 
  -7   0   4      252.75      235.84      7.91 o 
  -6   0   4     1737.16     1757.94     27.71 o 
  -5   0   4      741.05      633.70     15.43 o 
  -4   0   4     2120.49     2334.34     32.18 o 
  -3   0   4     1538.22     1489.70     21.91 o 
  -2   0   4      781.55      640.61     14.34 o 
  -1   0   4      211.04      191.14      5.52 o 
   0   0   4     1177.54     1181.69     28.86 o 
   1   0   4      799.94      829.24     25.30 o 
   2   0   4      975.53      829.39     30.66 o 
   3   0   4       18.95       31.12      2.72 o 
   4   0   4      243.13      221.93     10.14 o 
   5   0   4       95.50       75.73      5.57 o 
   6   0   4       81.37      101.25      6.72 o 
   7   0   4      438.25      460.35     18.15 o 
   8   0   4      322.86      325.98     14.73 o 
   9   0   4       24.68       11.17      1.68 o 
  10   0   4        9.33       16.48      2.08 o 
 -13   1   4       19.59        6.61      1.86 o 
 -12   1   4        2.03        0.94      0.92 o 
 -11   1   4        1.06        1.28      0.71 o 
 -10   1   4        2.05        2.97      1.23 o 
  -9   1   4       59.48       55.54      2.83 o 
  -8   1   4      303.54      319.88      7.11 o 
  -7   1   4      127.56      131.58      3.72 o 
  -6   1   4      225.18      215.51      4.70 o 
  -5   1   4      628.07      690.13      9.21 o 
  -4   1   4      162.35      186.41      4.87 o 
  -3   1   4     2677.90     2807.38     27.10 o 
  -2   1   4      650.76      619.19      8.93 o 
  -1   1   4     2486.07     2357.23     42.32 o 
   0   1   4        5.19        8.50      2.40 o 
   1   1   4       73.52       82.61      2.73 o 
   2   1   4      210.82      208.77      6.09 o 
   3   1   4      841.93      809.60     15.21 o 
   4   1   4        0.01        2.58      0.67 o 
   5   1   4       16.35       30.38      2.14 o 
   6   1   4      287.52      265.76      8.76 o 
   7   1   4       18.83       20.98      1.72 o 
   8   1   4        3.73       21.61      1.36 o 
   9   1   4        0.49        0.00      0.96 o 
  10   1   4       12.40        7.13      1.33 o 
 -13   2   4       13.12        6.18      1.36 o 
 -12   2   4       21.73       20.80      1.64 o 
 -11   2   4       21.23       24.07      1.84 o 
 -10   2   4       89.85       99.35      3.99 o 
  -9   2   4        0.06        2.84      0.68 o 
  -8   2   4      392.75      368.98      8.16 o 
  -7   2   4      215.27      185.59      4.56 o 
  -6   2   4        4.61        6.64      1.03 o 
  -5   2   4       83.15       59.28      2.00 o 
  -4   2   4     2062.36     2146.89     20.15 o 
  -3   2   4     3791.48     4043.71     36.95 o 
  -2   2   4       76.95       69.59      2.56 o 
  -1   2   4      490.74      439.47      7.13 o 
   0   2   4     2221.37     2440.60     56.76 o 
   1   2   4      525.84      431.59      8.85 o 
   2   2   4      302.47      276.60      5.77 o 
   3   2   4       60.36       63.27      3.65 o 
   4   2   4      215.94      244.63      7.66 o 
   5   2   4      349.14      289.99      8.92 o 
   6   2   4       17.50       25.43      1.88 o 
   7   2   4       25.47       48.96      2.68 o 
   8   2   4      125.67      105.52      4.80 o 
   9   2   4       11.69       20.08      1.55 o 
  10   2   4        2.11        2.57      1.16 o 
 -13   3   4       13.97        2.98      1.92 o 
 -12   3   4        1.81        0.29      1.03 o 
 -11   3   4       62.55       75.01      8.82 o 
 -10   3   4       43.57       47.36      3.01 o 
  -9   3   4      386.49      378.20     10.76 o 
  -8   3   4      578.89      530.82     10.28 o 
  -7   3   4      534.12      555.58      8.97 o 
  -6   3   4      643.67      583.23      8.71 o 
  -5   3   4        0.01        1.22      0.28 o 
  -4   3   4     1611.97     1769.21     19.45 o 
  -3   3   4     4185.88     4299.52     42.32 o 
  -2   3   4       22.09       10.36      0.89 o 
  -1   3   4      255.90      227.77      4.71 o 
   0   3   4      491.32      517.79      9.35 o 
   1   3   4      485.91      456.34     10.16 o 
   2   3   4     2234.92     2425.90     45.70 o 
   3   3   4      315.69      315.07      8.30 o 
   5   3   4       31.93       45.07      2.82 o 
   6   3   4        2.02        5.59      1.65 o 
   7   3   4       28.33       42.23      4.47 o 
   8   3   4        2.20        8.08      1.44 o 
   9   3   4        0.33        1.74      1.21 o 
  10   3   4        0.61        0.00      1.18 o 
 -13   4   4        3.92        1.70      1.92 o 
 -12   4   4        5.92       12.50      1.67 o 
 -11   4   4       12.21        7.42      1.16 o 
 -10   4   4      122.65      142.82      5.77 o 
  -9   4   4      116.13      139.61      5.69 o 
  -8   4   4      619.62      635.09     12.39 o 
  -7   4   4       67.74       62.51      3.11 o 
  -6   4   4       93.69       74.18      2.78 o 
  -5   4   4      179.79      150.17      3.60 o 
  -4   4   4     1601.70     1694.20     21.58 o 
  -3   4   4      719.14      678.54     12.10 o 
  -2   4   4       17.77       18.27      1.72 o 
  -1   4   4      966.27     1028.39     15.23 o 
   0   4   4     1284.50     1246.91     21.79 o 
   1   4   4     1495.33     1368.42     24.83 o 
   2   4   4      241.92      270.15      7.11 o 
   3   4   4      409.65      372.74      9.28 o 
   4   4   4       75.28       79.81      3.86 o 
   5   4   4       76.31       86.90      4.17 o 
   6   4   4       43.63       50.14      2.77 o 
   7   4   4       14.29       21.18      1.79 o 
   8   4   4        6.12       10.74      1.17 o 
   9   4   4       18.71       10.83      1.41 o 
  10   4   4        0.59        0.00      1.14 o 
 -12   5   4       15.86       18.82      2.42 o 
 -11   5   4        0.36        0.13      0.88 o 
 -10   5   4       52.77       71.67      3.55 o 
  -9   5   4     1054.74      945.63     28.85 o 
  -8   5   4      399.11      410.35     11.14 o 
  -7   5   4       24.82       18.24      1.05 o 
  -6   5   4      686.65      709.23     11.90 o 
  -5   5   4      981.95      946.70     13.14 o 
  -4   5   4     1365.76     1436.02     17.51 o 
  -3   5   4      750.94      726.94     12.90 o 
  -2   5   4        1.43        7.06      0.87 o 
  -1   5   4      338.08      316.80      6.14 o 
   0   5   4        3.93       15.75      1.27 o 
   1   5   4       91.52       89.04      3.19 o 
   2   5   4      239.70      175.41      5.51 o 
   3   5   4      104.21      121.54      4.75 o 
   4   5   4      591.91      573.82     12.73 o 
   5   5   4      583.39      561.32     13.14 o 
   6   5   4        4.64        3.77      1.23 o 
   7   5   4       23.84       28.92      3.11 o 
   8   5   4       26.32       35.56      2.59 o 
   9   5   4        2.35        0.13      1.21 o 
  10   5   4        0.04        0.00      1.64 o 
 -12   6   4        0.32        0.65      1.29 o 
 -11   6   4        3.26        7.24      1.76 o 
 -10   6   4        0.29        3.96      1.05 o 
  -9   6   4        4.95       22.45      2.24 o 
  -8   6   4        2.62       11.08      1.60 o 
  -7   6   4      100.10      105.48      3.85 o 
  -6   6   4      269.74      268.83      6.53 o 
  -5   6   4        2.63        9.89      1.06 o 
  -4   6   4      320.08      370.24      6.88 o 
  -3   6   4      246.77      294.10      5.62 o 
  -2   6   4       31.11       23.08      1.21 o 
  -1   6   4      308.75      302.13      6.13 o 
   0   6   4     1451.44     1626.01     30.99 o 
   1   6   4      864.57      874.29     13.24 o 
   2   6   4       46.10       46.52      2.34 o 
   3   6   4      193.74      174.93      5.89 o 
   4   6   4      136.15      128.95      6.12 o 
   5   6   4       21.46       27.65      2.23 o 
   6   6   4       17.65       22.86      1.66 o 
   7   6   4      133.89      128.74      7.08 o 
   8   6   4        9.41       10.81      1.45 o 
   9   6   4        0.21        0.00      1.44 o 
  10   6   4        0.01        0.00      1.71 o 
 -12   7   4        3.04        1.93      1.35 o 
 -11   7   4        2.14        4.31      0.92 o 
 -10   7   4       33.31       27.00      2.56 o 
  -9   7   4      179.55      184.22      7.02 o 
  -8   7   4      372.07      349.57     10.31 o 
  -7   7   4       76.30       62.58      3.92 o 
  -6   7   4      471.81      408.71      8.56 o 
  -5   7   4      381.57      382.69      7.78 o 
  -4   7   4       69.70       94.76      3.00 o 
  -3   7   4        0.25        0.65      0.25 o 
  -2   7   4       10.11       15.69      1.01 o 
  -1   7   4       42.31       43.75      2.39 o 
   0   7   4       40.82       26.94      1.60 o 
   1   7   4     1045.21      936.58     13.95 o 
   2   7   4      378.13      390.98      9.05 o 
   3   7   4       13.02       23.11      1.38 o 
   4   7   4      608.65      590.22     17.64 o 
   5   7   4      367.43      360.85      9.85 o 
   6   7   4       32.88       44.91      3.27 o 
   8   7   4        0.01        3.42      1.00 o 
   9   7   4        0.15        0.00      1.21 o 
  10   7   4        0.77        0.42      1.68 o 
 -12   8   4        7.20        3.44      1.33 o 
 -11   8   4       18.77       23.97      2.21 o 
 -10   8   4       63.40       69.28      4.33 o 
  -9   8   4        0.82        1.71      1.16 o 
  -8   8   4      159.18      176.15      6.72 o 
  -7   8   4      238.53      207.75      7.31 o 
  -6   8   4       22.87       37.06      2.13 o 
  -5   8   4       33.06       35.19      1.66 o 
  -4   8   4      650.32      569.71      9.74 o 
  -3   8   4        0.12        5.90      1.41 o 
  -2   8   4      169.06      146.10      4.02 o 
  -1   8   4       26.85       29.69      1.75 o 
   0   8   4        0.33        8.60      1.17 o 
   1   8   4     1585.93     1546.77     20.04 o 
   2   8   4     1171.33     1117.08     21.63 o 
   3   8   4      178.64      184.40      6.07 o 
   4   8   4      357.86      371.90      9.78 o 
   5   8   4       18.22       30.74      2.95 o 
   6   8   4      140.53      138.14      7.33 o 
   7   8   4        9.92       14.22      1.62 o 
   8   8   4       13.71        6.93      0.99 o 
   9   8   4       15.80       17.65      2.30 o 
 -12   9   4        5.34        4.97      1.12 o 
 -11   9   4       69.60       73.61      4.38 o 
 -10   9   4       26.76       30.50      4.44 o 
  -9   9   4       41.05       33.24      3.16 o 
  -8   9   4      201.83      220.55      9.57 o 
  -7   9   4      558.33      581.90     13.57 o 
  -6   9   4        5.28       10.90      1.15 o 
  -5   9   4       14.84       12.91      1.32 o 
  -4   9   4       11.80       24.54      1.46 o 
  -3   9   4      130.43      118.19      3.62 o 
  -2   9   4        3.18        6.96      0.88 o 
  -1   9   4      472.43      398.62      7.90 o 
   0   9   4       32.74       42.56      1.97 o 
   1   9   4      382.02      381.86      8.12 o 
   2   9   4      315.70      311.20      7.34 o 
   3   9   4      172.72      160.29      5.54 o 
   4   9   4       53.08       66.28      4.24 o 
   5   9   4       11.22       20.65      1.94 o 
   6   9   4      254.87      251.71     10.61 o 
   7   9   4      195.58      201.97      9.57 o 
   8   9   4        0.00        2.97      0.92 o 
   9   9   4        4.24        3.78      1.17 o 
 -12  10   4       20.46       13.11      2.22 o 
 -11  10   4       12.15       12.85      2.13 o 
 -10  10   4        6.04       16.97      1.66 o 
  -9  10   4       18.79       14.42      1.81 o 
  -8  10   4       22.99       30.94      2.47 o 
  -7  10   4       49.12       66.46      4.12 o 
  -6  10   4      260.20      257.98     10.63 o 
  -5  10   4      218.18      209.96      7.07 o 
  -4  10   4      455.27      484.23      9.30 o 
  -3  10   4      462.15      433.17      8.45 o 
  -2  10   4        1.48       11.51      0.95 o 
  -1  10   4      104.81       75.29      2.87 o 
   0  10   4      112.93      102.29      3.57 o 
   1  10   4      187.41      172.40      5.03 o 
   2  10   4      266.33      273.82      6.85 o 
   5  10   4        6.33       16.54      3.41 o 
   6  10   4        1.35        6.03      1.25 o 
   7  10   4       24.22       47.43      3.57 o 
   8  10   4       30.81       26.83      2.83 o 
   9  10   4       18.86       12.30      1.51 o 
 -11  11   4       12.73        8.49      1.47 o 
 -10  11   4       22.93       18.50      1.46 o 
  -9  11   4       61.99       70.20      5.66 o 
  -8  11   4        3.54        8.22      1.18 o 
  -7  11   4      111.38      119.39      6.41 o 
  -6  11   4      106.21      109.27      6.16 o 
  -5  11   4        0.10        0.44      0.51 o 
  -4  11   4      808.94      804.99     13.19 o 
  -3  11   4      559.41      572.85     10.35 o 
  -2  11   4       11.48       12.50      1.21 o 
  -1  11   4       49.16       48.57      2.19 o 
   0  11   4      417.20      435.90      8.78 o 
   1  11   4      307.38      357.03      7.95 o 
   2  11   4       10.85       25.70      1.64 o 
   3  11   4        4.14       11.29      1.86 o 
   4  11   4      196.82      178.06      8.09 o 
   5  11   4       42.51       60.91      3.99 o 
   6  11   4       21.78       31.96      2.12 o 
   7  11   4       25.29       28.79      2.07 o 
   8  11   4       16.60       17.27      2.16 o 
   9  11   4        7.49        0.78      1.14 o 
 -11  12   4       34.72       32.61      2.16 o 
 -10  12   4       17.50       13.93      2.18 o 
  -9  12   4       22.63       33.45      2.23 o 
  -8  12   4       39.33       47.79      4.67 o 
  -7  12   4       40.46       35.35      2.57 o 
  -6  12   4      641.55      665.98     18.42 o 
  -5  12   4       56.32       68.09      4.43 o 
  -4  12   4       48.87       49.31      3.19 o 
  -3  12   4     1691.26     1638.87     21.47 o 
  -2  12   4     1316.93     1317.60     18.30 o 
  -1  12   4        4.55        6.33      0.79 o 
   0  12   4       61.23       57.54      2.46 o 
   1  12   4      236.32      240.19      7.60 o 
   2  12   4      946.14      879.31     17.41 o 
   3  12   4      585.26      534.13     15.31 o 
   4  12   4      109.75      105.46      5.71 o 
   5  12   4        5.26       16.41      1.36 o 
   6  12   4       68.48       95.98      5.21 o 
   7  12   4       31.72       37.30      2.29 o 
   8  12   4       13.65       19.46      1.62 o 
 -11  13   4        4.84        1.28      2.02 o 
 -10  13   4        1.98        0.00      1.30 o 
  -9  13   4        6.41       15.99      1.52 o 
  -8  13   4       19.75       24.68      2.34 o 
  -7  13   4       43.34       41.26      2.99 o 
  -6  13   4       13.86       21.73      1.79 o 
  -5  13   4       75.04       87.34      5.24 o 
  -4  13   4       88.97       86.90      6.01 o 
  -3  13   4      643.41      650.23     11.61 o 
  -2  13   4       55.39       64.75      2.69 o 
  -1  13   4      155.28      144.92      4.55 o 
   0  13   4      127.46      121.72      4.91 o 
   1  13   4       12.99       20.33      1.49 o 
   2  13   4      444.14      418.97     11.16 o 
   3  13   4       34.00       43.57      3.84 o 
   4  13   4       47.12       53.00      3.59 o 
   5  13   4       21.25       35.24      2.49 o 
   6  13   4       38.98       44.05      3.05 o 
   7  13   4        2.56        5.91      2.02 o 
   8  13   4        1.44        0.00      1.86 o 
 -11  14   4       14.95       15.93      3.20 o 
 -10  14   4       49.99       48.60      5.41 o 
  -9  14   4        0.24        0.94      0.93 o 
  -8  14   4       95.57       90.03      5.37 o 
  -7  14   4       10.50       17.97      2.11 o 
  -6  14   4       16.51       26.99      1.92 o 
  -5  14   4      224.51      234.84     16.45 o 
  -4  14   4      184.64      187.27      8.23 o 
  -3  14   4      164.35      180.56      7.66 o 
  -2  14   4      175.84      169.73      5.08 o 
  -1  14   4      263.11      255.87      7.69 o 
   0  14   4       95.55      100.49      4.63 o 
   1  14   4       29.23       36.95      2.07 o 
   2  14   4      117.58      129.55      5.30 o 
   3  14   4       68.30       69.64      3.51 o 
   4  14   4       34.27       29.70      2.52 o 
   5  14   4       29.96       46.29      3.26 o 
   6  14   4       25.66       32.73      2.09 o 
   7  14   4        0.73        0.34      1.20 o 
   8  14   4        1.78        0.00      1.23 o 
 -10  15   4        0.07        0.00      1.14 o 
  -9  15   4        0.14        1.60      1.19 o 
  -8  15   4       16.83       24.80      1.65 o 
  -7  15   4       19.87       27.42      2.50 o 
  -6  15   4      194.76      201.29      9.27 o 
  -5  15   4       29.46       43.65      2.90 o 
  -4  15   4      146.84      161.33      7.52 o 
  -3  15   4        4.16       12.93      1.69 o 
  -2  15   4       93.50      107.10      4.39 o 
  -1  15   4       31.17       40.04      2.78 o 
   0  15   4       11.27        5.01      0.95 o 
   1  15   4       10.21       16.03      1.27 o 
   2  15   4      279.57      285.64      9.93 o 
   3  15   4       30.14       31.24      1.78 o 
   4  15   4        0.72        1.54      1.11 o 
   5  15   4        4.56        4.37      1.54 o 
   6  15   4       15.65       17.09      1.97 o 
   7  15   4        6.72        6.82      1.66 o 
   8  15   4        1.13        0.00      1.67 o 
 -10  16   4       35.93       28.91      2.29 o 
  -9  16   4        0.06        0.41      1.82 o 
  -8  16   4      105.11       99.50      7.08 o 
  -7  16   4       80.57       85.66      5.36 o 
  -6  16   4       64.02       69.48      4.17 o 
  -5  16   4      173.49      160.12      7.71 o 
  -4  16   4       16.12       30.97      2.04 o 
  -3  16   4       60.07       61.46      3.65 o 
  -2  16   4        1.89        1.92      0.66 o 
  -1  16   4       70.33       65.37      3.27 o 
   0  16   4      234.72      219.76      7.32 o 
   1  16   4       26.20       32.08      1.85 o 
   2  16   4       78.05       80.19      3.87 o 
   3  16   4        2.39        5.57      1.05 o 
   4  16   4        2.62        8.82      2.03 o 
   5  16   4        1.80        4.61      1.41 o 
   6  16   4        2.21        7.03      1.48 o 
   7  16   4        0.80        0.00      1.16 o 
  -9  17   4       23.25       15.52      1.43 o 
  -8  17   4       17.50       28.68      3.16 o 
  -6  17   4       71.87       73.23      4.53 o 
  -5  17   4       83.72       87.94      5.04 o 
  -4  17   4      236.02      228.61      9.34 o 
  -3  17   4      275.94      277.75     20.53 o 
  -2  17   4        9.41       21.22      4.21 o 
   0  17   4        3.42       10.23      2.02 o 
   1  17   4      118.84      134.24      5.53 o 
   2  17   4       48.34       46.56      2.64 o 
   3  17   4       11.23       11.89      1.56 o 
   4  17   4       68.39       59.52      3.49 o 
   5  17   4       43.84       49.42      3.03 o 
   6  17   4        0.44        0.83      1.20 o 
   7  17   4        1.54        0.00      1.51 o 
  -9  18   4        2.13        0.65      1.51 o 
  -8  18   4        0.68        0.34      1.07 o 
  -7  18   4       16.96       15.51      1.43 o 
  -6  18   4       26.56       34.22      4.18 o 
  -5  18   4        4.08       16.10      1.75 o 
  -4  18   4       36.02       41.64      3.55 o 
  -3  18   4       37.43       47.59      3.97 o 
  -2  18   4        3.31       10.48      2.34 o 
  -1  18   4        2.22        8.80      1.49 o 
   0  18   4        7.65       22.01      1.64 o 
   1  18   4       22.50       32.38      2.09 o 
   2  18   4        2.95       13.58      1.49 o 
   3  18   4       24.78       34.32      2.52 o 
   4  18   4       18.84       27.65      1.94 o 
   5  18   4        0.43        0.37      1.32 o 
   6  18   4        0.19        0.00      1.18 o 
  -8  19   4       21.73       17.27      2.03 o 
  -7  19   4       17.67       16.44      1.59 o 
  -6  19   4       62.05       65.55      3.62 o 
  -5  19   4       81.58       88.77      6.42 o 
  -4  19   4       20.71       28.86      4.31 o 
  -3  19   4        3.46        4.36      0.99 o 
  -1  19   4       17.69       29.41      4.18 o 
   0  19   4       15.25       13.15      1.55 o 
   1  19   4        1.41        4.31      1.07 o 
   2  19   4       17.35       33.13      2.52 o 
   3  19   4       28.40       27.50      2.65 o 
   4  19   4       20.16       16.25      3.44 o 
   5  19   4        3.31        0.82      1.66 o 
   6  19   4        0.03        0.00      1.23 o 
  -8  20   4        9.02        6.60      1.27 o 
  -7  20   4        0.63        0.46      2.13 o 
  -6  20   4        0.29        1.05      1.29 o 
  -5  20   4        6.16       10.78      2.88 o 
  -4  20   4        8.76       15.02      2.13 o 
  -3  20   4        0.96        8.83      1.14 o 
  -2  20   4        2.19        4.92      1.78 o 
  -1  20   4       63.37       35.64      4.69 o 
   0  20   4       17.24       22.59      2.45 o 
   1  20   4        9.35        5.27      1.70 o 
   2  20   4       15.93       21.63      1.77 o 
   3  20   4        0.46        4.16      1.19 o 
   4  20   4        1.35        3.82      1.41 o 
   5  20   4        0.75        0.04      1.23 o 
  -7  21   4       45.40       27.75      4.42 o 
  -6  21   4       23.10       18.42      2.85 o 
  -5  21   4       17.87       12.03      1.51 o 
  -4  21   4       48.86       37.29      2.91 o 
  -3  21   4        4.48       14.75      1.97 o 
  -2  21   4       45.24       38.25      4.53 o 
  -1  21   4       29.87       26.63      3.09 o 
   0  21   4        3.54        0.69      1.44 o 
   1  21   4        7.84       11.84      2.42 o 
   2  21   4       15.51       15.52      1.75 o 
   3  21   4       34.81       40.12      2.73 o 
   4  21   4        3.00        1.40      1.84 o 
  -6  22   4        5.82        5.36      1.49 o 
  -5  22   4       13.21        6.32      1.47 o 
  -4  22   4        2.24        2.67      1.27 o 
  -3  22   4       14.74        9.48      2.45 o 
  -2  22   4       51.00       53.87      4.98 o 
  -1  22   4        2.72        5.41      1.26 o 
   0  22   4        5.03        3.83      1.81 o 
   1  22   4       48.73       40.91      4.85 o 
   2  22   4       14.98       18.38      1.80 o 
   3  22   4        2.05        3.73      1.47 o 
   4  22   4        1.22        4.01      1.97 o 
  -5  23   4       12.65       12.62      2.40 o 
  -4  23   4       19.47        4.89      1.47 o 
  -3  23   4       19.25       17.48      1.86 o 
  -2  23   4       13.11       12.84      2.18 o 
  -1  23   4        1.81        0.91      1.22 o 
   0  23   4        2.63        0.53      1.81 o 
   1  23   4        3.12        3.09      1.86 o 
   2  23   4        4.43        6.45      2.08 o 
  -4  24   4        0.02        0.46      1.54 o 
  -3  24   4        2.02        1.10      1.49 o 
  -2  24   4       46.54       26.53      4.05 o 
  -1  24   4       22.71       12.73      2.45 o 
   0  24   4        2.38        1.38      2.18 o 
   1  24   4       17.81        5.22      2.08 o 
 -13   1   5        1.27        1.36      1.21 o 
 -12   1   5       50.25       57.94      3.76 o 
 -11   1   5       76.62       77.26      4.04 o 
 -10   1   5        4.19        5.13      1.20 o 
  -9   1   5      349.48      342.26      9.69 o 
  -8   1   5     2351.69     2354.28     34.18 o 
  -7   1   5      982.88      949.23     14.17 o 
  -6   1   5       16.31       20.34      1.29 o 
  -5   1   5       87.02       86.00      2.94 o 
  -4   1   5      199.94      192.43      4.69 o 
  -3   1   5       91.61       97.43      3.00 o 
  -2   1   5        1.84        4.79      0.80 o 
  -1   1   5      293.02      285.57      5.93 o 
   0   1   5      316.07      298.67      6.37 o 
   1   1   5        0.13        5.81      1.07 o 
   2   1   5      425.24      375.09      9.20 o 
   3   1   5      651.64      617.27     15.06 o 
   4   1   5        8.91       15.30      2.37 o 
   5   1   5      125.62      113.30      5.07 o 
   6   1   5      185.15      214.46      7.88 o 
   7   1   5       24.82       45.92      2.61 o 
   8   1   5       38.46       47.64      2.16 o 
   9   1   5        1.34        4.60      0.94 o 
 -13   2   5       45.66       28.32      2.90 o 
 -12   2   5       83.01       85.32      6.34 o 
 -11   2   5        0.51        2.14      0.76 o 
 -10   2   5       31.61       41.23      3.23 o 
  -9   2   5       40.54       50.12      2.78 o 
  -7   2   5      216.54      214.95      5.62 o 
  -6   2   5      204.55      220.90      5.62 o 
  -5   2   5      468.50      484.32      8.61 o 
  -4   2   5       98.18      122.93      3.65 o 
  -3   2   5     5932.10     6147.92     54.38 o 
  -2   2   5     2053.51     2177.44     30.04 o 
  -1   2   5       49.87       44.01      2.11 o 
   0   2   5       45.95       59.59      2.59 o 
   1   2   5      277.09      253.24      5.95 o 
   2   2   5      136.94      141.42      5.13 o 
   3   2   5      621.59      643.18     13.47 o 
   4   2   5       13.14       14.79      1.67 o 
   5   2   5       43.27       42.17      2.35 o 
   6   2   5       15.57       22.75      2.45 o 
   7   2   5       93.86       96.96      5.00 o 
   8   2   5       56.62       69.55      3.54 o 
   9   2   5        9.86        6.35      1.20 o 
 -13   3   5       11.23       11.70      1.61 o 
 -12   3   5        1.91        0.22      1.01 o 
 -11   3   5        0.21        0.84      1.15 o 
 -10   3   5      138.78      135.44      6.43 o 
  -9   3   5      247.89      255.59      8.95 o 
  -8   3   5       26.09       23.14      1.89 o 
  -7   3   5       37.31       45.81      2.42 o 
  -6   3   5      133.45      119.94      3.80 o 
  -5   3   5       69.29       58.76      2.35 o 
  -4   3   5      553.50      612.73      9.85 o 
  -3   3   5       52.50       63.81      4.39 o 
  -2   3   5      691.08      714.92     13.45 o 
  -1   3   5      150.90      154.36      4.16 o 
   0   3   5     1195.11     1042.53     19.42 o 
   1   3   5       98.98      114.27      4.32 o 
   2   3   5      435.72      405.68      9.78 o 
   3   3   5       28.06       29.88      2.08 o 
   4   3   5      160.11      152.27      5.90 o 
   5   3   5      154.78      162.14      6.28 o 
   6   3   5       68.77       71.22      3.59 o 
   7   3   5        0.43        2.61      0.98 o 
   8   3   5        5.15        4.75      0.80 o 
   9   3   5        0.01        0.00      1.16 o 
 -12   4   5        6.82        5.97      1.22 o 
 -11   4   5       10.52        9.96      1.86 o 
 -10   4   5        2.02       17.61      1.60 o 
  -9   4   5      107.43      100.35      4.63 o 
  -8   4   5       33.37       39.69      2.17 o 
  -7   4   5      128.02      114.17      4.87 o 
  -6   4   5      221.79      211.21      5.76 o 
  -5   4   5      223.09      201.44      5.44 o 
  -4   4   5      544.10      485.12     10.55 o 
  -3   4   5     1195.25     1232.51     18.99 o 
  -2   4   5      999.72      982.32     16.14 o 
  -1   4   5      306.92      313.79      6.41 o 
   0   4   5       69.72       59.69      2.47 o 
   1   4   5       16.78       16.74      1.36 o 
   2   4   5      178.09      189.40      6.14 o 
   3   4   5      110.44      101.69      4.41 o 
   4   4   5       62.67       57.97      3.15 o 
   5   4   5       35.49       46.22      2.55 o 
   6   4   5        6.54       19.85      1.53 o 
   7   4   5        0.28        1.67      0.91 o 
   8   4   5       42.54       52.43      3.23 o 
   9   4   5       41.09       21.59      2.93 o 
 -12   5   5        5.71        5.59      1.70 o 
 -11   5   5        5.54        5.66      1.23 o 
 -10   5   5      130.02      154.99      6.20 o 
  -9   5   5      118.38      104.83      4.62 o 
  -8   5   5      288.35      281.42      8.88 o 
  -7   5   5      295.60      292.38      8.67 o 
  -6   5   5       13.73       17.97      1.52 o 
  -5   5   5       79.06       66.87      3.16 o 
  -4   5   5       45.76       54.35      2.85 o 
  -3   5   5       69.94       86.79      3.86 o 
  -2   5   5       18.30       12.05      0.97 o 
  -1   5   5      221.78      236.57      5.48 o 
   0   5   5      348.41      342.94     10.26 o 
   1   5   5       38.83       35.61      1.99 o 
   2   5   5       19.59       25.09      1.80 o 
   3   5   5       11.76       21.10      1.53 o 
   4   5   5       33.96       42.54      2.54 o 
   5   5   5       55.81       54.90      2.87 o 
   6   5   5        2.07       17.50      1.64 o 
   7   5   5       17.84       24.20      1.50 o 
   8   5   5       20.42       12.95      1.48 o 
   9   5   5        0.22        0.87      1.14 o 
 -12   6   5        0.49        0.00      1.70 o 
 -11   6   5       43.21       46.08      3.63 o 
 -10   6   5        3.64        5.33      1.38 o 
  -9   6   5      195.24      182.31      6.96 o 
  -8   6   5       88.18       89.92      4.65 o 
  -7   6   5      286.52      281.30     11.97 o 
  -6   6   5        9.97       19.79      1.63 o 
  -5   6   5     1660.86     1614.52     24.63 o 
  -4   6   5      527.83      475.79     10.86 o 
  -3   6   5      107.10      111.10      4.41 o 
  -2   6   5      244.43      224.04      4.97 o 
  -1   6   5      498.13      494.35      8.90 o 
   0   6   5      223.34      190.25      5.19 o 
   1   6   5      199.05      194.71      6.35 o 
   2   6   5      308.16      322.58      8.59 o 
   3   6   5      113.28      107.52      4.55 o 
   4   6   5       16.23       30.63      1.59 o 
   5   6   5      193.76      215.82      7.52 o 
   6   6   5        1.59       13.42      1.54 o 
   7   6   5       38.49       46.48      3.08 o 
   8   6   5        5.60       15.55      1.41 o 
   9   6   5       39.57       17.34      2.18 o 
 -12   7   5        6.32        2.93      2.96 o 
 -11   7   5        2.01        2.90      1.41 o 
 -10   7   5        9.93       23.01      2.88 o 
  -9   7   5       14.95       15.17      1.40 o 
  -8   7   5       84.85       73.45      3.80 o 
  -7   7   5       19.08       23.64      1.86 o 
  -6   7   5      508.74      529.14     12.53 o 
  -5   7   5      698.22      666.64     17.61 o 
  -4   7   5       43.42       47.71      2.65 o 
  -3   7   5       94.01       74.18      3.44 o 
  -2   7   5      627.96      622.26     10.05 o 
  -1   7   5      159.57      165.37      4.61 o 
   0   7   5      491.49      466.47      9.15 o 
   1   7   5       48.73       53.05      2.45 o 
   2   7   5      202.78      205.11      6.53 o 
   3   7   5      130.45      148.37      5.61 o 
   4   7   5       72.41       85.06      4.09 o 
   5   7   5      107.29      115.34      4.88 o 
   6   7   5      186.34      157.95     10.06 o 
   7   7   5       11.76       34.28      4.14 o 
   8   7   5        0.05        2.62      1.07 o 
   9   7   5        0.81        2.20      1.20 o 
 -12   8   5       21.21       26.12      2.46 o 
 -11   8   5        3.82        2.69      1.14 o 
 -10   8   5       23.87       31.33      2.71 o 
  -9   8   5      131.37      114.27      5.15 o 
  -8   8   5        0.17        2.05      0.68 o 
  -7   8   5      145.50      140.86      5.82 o 
  -6   8   5       19.53       22.75      2.54 o 
  -5   8   5      162.70      189.03      6.61 o 
  -4   8   5       61.82       57.84      4.03 o 
  -3   8   5      121.88      123.75      4.86 o 
  -2   8   5     1297.08     1265.74     20.35 o 
  -1   8   5      196.94      174.39      4.88 o 
   0   8   5       52.97       64.79      2.70 o 
   1   8   5        6.23       11.97      0.85 o 
   2   8   5      170.82      173.03      5.89 o 
   3   8   5       61.62       71.69      4.91 o 
   4   8   5        6.56       11.40      1.27 o 
   5   8   5       64.13       79.79      4.72 o 
   6   8   5       31.73       34.38      3.09 o 
   7   8   5       78.97       91.65      7.21 o 
   8   8   5       13.29       13.54      2.61 o 
   9   8   5        6.50        5.84      1.48 o 
 -12   9   5        0.36        1.40      1.68 o 
 -11   9   5        0.00        0.00      0.98 o 
 -10   9   5       36.35       44.96      4.26 o 
  -9   9   5       14.06       26.08      2.29 o 
  -8   9   5       12.40        7.54      0.99 o 
  -7   9   5       38.34       38.37      2.24 o 
  -6   9   5       58.62       46.10      3.04 o 
  -5   9   5      345.95      380.67     11.56 o 
  -4   9   5       24.59       25.06      1.70 o 
  -3   9   5       94.99       88.79      3.92 o 
  -2   9   5      165.78      163.28      5.76 o 
  -1   9   5        1.02       10.90      1.12 o 
   0   9   5      532.82      524.14     10.05 o 
   1   9   5       40.04       56.97      2.61 o 
   2   9   5       28.26       35.66      1.92 o 
   3   9   5       99.53       99.70      4.26 o 
   4   9   5        3.15       11.66      1.70 o 
   5   9   5       25.16       32.61      2.61 o 
   6   9   5       18.17       31.99      3.02 o 
   7   9   5        5.91       12.36      2.45 o 
   8   9   5        6.03        7.99      1.27 o 
 -12  10   5       50.01       29.47      3.33 o 
 -11  10   5        6.16        3.36      1.95 o 
 -10  10   5        7.55       11.85      1.47 o 
  -9  10   5      111.17      115.58      6.21 o 
  -8  10   5       25.55       33.32      3.55 o 
  -7  10   5      204.53      186.35      6.95 o 
  -6  10   5        8.24       13.34      1.26 o 
  -5  10   5       84.49       73.60      3.80 o 
  -4  10   5      251.46      247.47      7.76 o 
  -3  10   5      761.70      747.08     14.82 o 
  -2  10   5      676.91      676.02     13.83 o 
  -1  10   5       32.00       33.06      1.59 o 
   0  10   5       28.37       22.71      1.25 o 
   1  10   5      627.34      621.82     11.73 o 
   2  10   5      114.63      147.61      5.20 o 
   3  10   5       81.09      102.19      6.54 o 
   4  10   5        0.00       11.13      2.13 o 
   5  10   5       15.08       22.94      1.80 o 
   6  10   5       38.85       47.32      4.25 o 
   7  10   5       47.83       54.01      2.99 o 
   8  10   5        4.50        4.64      1.55 o 
 -11  11   5       27.13       24.77      1.98 o 
 -10  11   5        1.90        1.44      1.13 o 
  -9  11   5        1.96       14.61      1.51 o 
  -8  11   5      119.92      117.92      6.26 o 
  -7  11   5      324.07      347.65     18.97 o 
  -6  11   5        1.72        3.13      0.56 o 
  -5  11   5      121.64      110.77      5.02 o 
  -4  11   5      475.88      493.98     11.97 o 
  -3  11   5      148.16      163.99      7.70 o 
  -2  11   5      258.70      260.33      7.65 o 
  -1  11   5        0.23        3.13      0.49 o 
   0  11   5       76.41       62.64      2.74 o 
   1  11   5      409.29      335.67      8.14 o 
   2  11   5     1616.59     1683.56     27.16 o 
   3  11   5      648.50      648.84     17.53 o 
   4  11   5        1.91       18.96      1.67 o 
   5  11   5       13.24       13.74      1.57 o 
   6  11   5       20.85       36.93      2.33 o 
   7  11   5        0.45        2.34      1.86 o 
   8  11   5        2.76        0.79      1.20 o 
 -11  12   5        0.98        0.00      1.14 o 
 -10  12   5        7.86        6.71      1.39 o 
  -9  12   5        3.69        3.28      0.92 o 
  -8  12   5        0.63        1.09      0.86 o 
  -7  12   5        1.81       14.64      1.74 o 
  -6  12   5       10.58       20.56      1.72 o 
  -5  12   5      350.11      359.97     12.10 o 
  -4  12   5      263.01      268.35      8.35 o 
  -3  12   5      435.22      388.27     10.18 o 
  -2  12   5      198.58      195.30      6.44 o 
  -1  12   5       36.16       40.71      2.81 o 
   0  12   5       50.30       46.71      2.12 o 
   1  12   5        9.65       12.56      1.04 o 
   2  12   5      183.01      182.04      6.76 o 
   3  12   5        4.08       29.32      2.40 o 
   4  12   5       50.42       48.32      3.19 o 
   5  12   5        6.08        6.85      1.27 o 
   6  12   5        1.24        6.72      1.15 o 
   7  12   5        3.15        3.08      1.20 o 
   8  12   5        0.72        0.00      1.28 o 
 -11  13   5       11.90        3.64      1.14 o 
 -10  13   5       15.53       14.92      1.99 o 
  -9  13   5        3.57        1.16      1.21 o 
  -8  13   5       21.98       31.95      2.54 o 
  -7  13   5      229.01      259.31     10.81 o 
  -6  13   5      143.22      145.86      7.30 o 
  -5  13   5      197.33      191.49      8.52 o 
  -4  13   5      125.56      114.74      4.94 o 
  -3  13   5      341.58      345.44      9.50 o 
  -2  13   5      437.43      432.82     10.86 o 
  -1  13   5      118.34      114.48      4.76 o 
   0  13   5      121.03      118.12      5.38 o 
   1  13   5      241.20      266.57      8.43 o 
   2  13   5      570.17      545.90     13.64 o 
   3  13   5      303.83      320.34     11.56 o 
   4  13   5       22.88       27.46      1.99 o 
   5  13   5        1.82        2.59      1.76 o 
   6  13   5       17.33       22.98      2.24 o 
   7  13   5        2.98        1.55      1.25 o 
 -10  14   5        0.69        0.92      1.10 o 
  -9  14   5       17.91       23.33      3.19 o 
  -8  14   5       12.71       19.60      2.44 o 
  -7  14   5       43.08       60.91      3.62 o 
  -6  14   5        0.49       12.25      2.24 o 
  -5  14   5      158.04      150.47      7.39 o 
  -4  14   5        2.20       10.48      1.37 o 
  -3  14   5      720.52      737.10     15.57 o 
  -2  14   5      316.68      340.86      9.31 o 
  -1  14   5       87.90       84.51      4.52 o 
   0  14   5        4.12       20.57      1.43 o 
   1  14   5        2.65        7.91      1.29 o 
   2  14   5       57.17       68.86      3.49 o 
   3  14   5        9.15       18.76      1.34 o 
   4  14   5        0.06        6.89      0.96 o 
   5  14   5        6.49        7.31      1.05 o 
   6  14   5        5.04        4.85      1.07 o 
   7  14   5       15.76       23.78      2.05 o 
 -10  15   5       44.50       32.05      2.82 o 
  -9  15   5       14.37       23.59      2.41 o 
  -8  15   5       48.91       44.26      2.81 o 
  -7  15   5        0.02        2.54      0.88 o 
  -6  15   5       87.90      112.34      8.12 o 
  -5  15   5       11.73       27.45      3.21 o 
  -4  15   5        6.21       16.47      1.53 o 
  -3  15   5       40.13       36.80      2.60 o 
  -2  15   5       32.28       44.11      2.76 o 
  -1  15   5       37.23       31.84      2.39 o 
   0  15   5      360.43      318.77     10.81 o 
   1  15   5      160.97      151.31      5.98 o 
   2  15   5        0.15        2.00      1.38 o 
   3  15   5        1.45        2.24      0.88 o 
   4  15   5       38.68       49.61      5.27 o 
   5  15   5       28.03       39.62      2.73 o 
   6  15   5        0.01        0.00      1.05 o 
   7  15   5        5.28        0.79      1.46 o 
 -10  16   5        2.28        0.57      1.21 o 
  -9  16   5        2.65        0.00      1.01 o 
  -8  16   5        0.32        0.79      0.99 o 
  -7  16   5        0.70        0.41      1.44 o 
  -6  16   5        4.38        5.07      1.02 o 
  -5  16   5       22.86       33.31      2.73 o 
  -4  16   5        0.08        2.98      0.73 o 
  -3  16   5       47.71       50.26      3.90 o 
  -2  16   5      348.58      338.98     23.36 o 
  -1  16   5      398.79      380.35     12.42 o 
   0  16   5      128.61      130.47      5.98 o 
   1  16   5        8.42       18.15      2.26 o 
   2  16   5       17.41       12.63      1.19 o 
   3  16   5        5.22       10.03      2.00 o 
   4  16   5        7.55       13.37      2.45 o 
   5  16   5        2.41        5.45      1.01 o 
   6  16   5        2.86        1.63      1.25 o 
  -9  17   5        3.33        2.08      1.17 o 
  -8  17   5        0.10        0.49      1.31 o 
  -7  17   5        0.11        1.24      0.97 o 
  -6  17   5       23.79       26.22      2.83 o 
  -5  17   5       27.04       29.10      3.10 o 
  -4  17   5       37.49       46.40      3.73 o 
  -3  17   5       84.96       78.00      5.79 o 
  -2  17   5        0.14        3.67      0.98 o 
  -1  17   5       34.24       29.90      2.39 o 
   0  17   5       65.95       63.81      3.60 o 
   1  17   5       32.16       53.30      4.94 o 
   2  17   5        8.63        8.68      0.98 o 
   3  17   5       19.22       14.82      1.58 o 
   4  17   5        0.12        4.12      0.99 o 
   5  17   5        0.55        0.00      1.13 o 
   6  17   5        0.80        0.00      1.24 o 
  -9  18   5        0.70        2.53      1.30 o 
  -8  18   5        2.11        0.62      1.25 o 
  -7  18   5        3.07        2.00      1.04 o 
  -6  18   5        2.40        4.39      1.19 o 
  -5  18   5       47.84       59.97      7.54 o 
  -4  18   5       51.40       65.35      5.01 o 
  -3  18   5        2.89       14.86      2.24 o 
  -2  18   5        8.96        8.20      1.49 o 
  -1  18   5      119.30      110.29      7.22 o 
   1  18   5       19.91       16.10      2.69 o 
   2  18   5        0.31        0.86      1.73 o 
   3  18   5       27.28       35.26      3.29 o 
   4  18   5        0.28        0.00      2.66 o 
   5  18   5        2.04        3.24      1.19 o 
  -8  19   5       19.49       15.35      1.78 o 
  -7  19   5       20.90       15.26      2.05 o 
  -6  19   5        0.95        3.16      1.57 o 
  -5  19   5        5.15        6.26      1.54 o 
  -4  19   5        7.97       13.20      1.62 o 
  -3  19   5       57.99       74.87      5.21 o 
  -1  19   5        0.14        2.66      1.07 o 
   0  19   5       34.19       38.19      4.34 o 
   1  19   5        6.54        5.25      3.17 o 
   2  19   5       19.78       17.92      2.06 o 
   3  19   5        2.15        4.56      1.59 o 
   4  19   5        3.63        0.03      1.14 o 
   5  19   5        0.01        0.00      1.51 o 
  -7  20   5       22.13       12.73      2.08 o 
  -6  20   5       19.82        9.35      1.34 o 
  -5  20   5       11.30        8.11      1.43 o 
  -4  20   5       63.37       67.71      4.99 o 
  -3  20   5       65.95       73.80      5.32 o 
  -2  20   5       26.03       42.85      6.02 o 
  -1  20   5       18.09       16.20      2.26 o 
   0  20   5       22.47       22.66      4.45 o 
   1  20   5       33.33       22.90      3.62 o 
   2  20   5       14.04       19.39      2.61 o 
   3  20   5        0.02        0.00      1.30 o 
   4  20   5        1.37        0.52      1.21 o 
  -7  21   5        1.36        2.35      2.10 o 
  -6  21   5        0.94        0.94      1.51 o 
  -5  21   5        2.25        1.04      1.52 o 
  -4  21   5        1.12        2.45      1.70 o 
  -3  21   5        0.50        2.18      1.86 o 
  -2  21   5        0.25        0.03      1.14 o 
  -1  21   5        0.03        0.00      1.18 o 
   0  21   5       13.11        6.09      2.13 o 
   1  21   5       10.76        5.33      2.48 o 
   2  21   5        0.11        6.39      2.08 o 
   3  21   5        0.06        0.32      2.02 o 
  -6  22   5       20.14       16.55      1.75 o 
  -5  22   5        4.60        1.86      1.51 o 
  -4  22   5       38.98       33.77      3.38 o 
  -3  22   5       63.89       55.69      4.31 o 
  -2  22   5       14.69       14.69      1.79 o 
  -1  22   5        4.49        0.00      1.20 o 
   0  22   5        0.41        0.00      1.37 o 
   1  22   5        0.75        0.00      1.97 o 
   2  22   5        2.19        4.37      2.24 o 
  -4  23   5       13.38       17.15      2.88 o 
  -3  23   5        0.42        0.08      1.65 o 
  -2  23   5        7.97        6.17      1.46 o 
  -1  23   5        0.63        0.00      1.36 o 
   0  23   5        1.58        0.16      1.97 o 
   1  23   5        7.79        6.98      2.29 o 
 -12   0   6        4.26       11.67      2.08 o 
 -11   0   6       13.47       16.56      1.58 o 
 -10   0   6       22.05       34.86      4.42 o 
  -9   0   6       38.43       45.29      3.99 o 
  -8   0   6      713.13      706.86     18.88 o 
  -7   0   6      740.87      734.22     18.83 o 
  -6   0   6      181.40      165.11      7.48 o 
  -5   0   6      107.25      120.60      6.17 o 
  -4   0   6      802.34      854.17     19.58 o 
  -3   0   6     2270.73     2189.23     36.18 o 
  -2   0   6      150.18      144.95      8.36 o 
  -1   0   6       37.50       62.37      3.27 o 
   0   0   6     1657.66     1616.98     53.59 o 
   1   0   6      240.27      242.56     10.03 o 
   2   0   6      278.76      283.41     11.58 o 
   3   0   6      141.10      149.23      8.10 o 
   4   0   6       25.44       21.38      2.40 o 
   5   0   6       10.37       18.04      1.71 o 
   6   0   6       42.73       57.17      4.20 o 
   7   0   6        2.59        5.32      1.10 o 
   8   0   6        7.95        8.79      2.08 o 
 -12   1   6       53.48       60.95      3.20 o 
 -11   1   6       19.81       16.43      1.57 o 
 -10   1   6        7.16       14.72      1.18 o 
  -9   1   6        0.18        1.96      0.63 o 
  -8   1   6      124.87      139.32      6.14 o 
  -7   1   6      100.08       94.79      4.98 o 
  -6   1   6        0.58        3.64      0.61 o 
  -5   1   6      653.50      631.88     12.50 o 
  -4   1   6      100.51       98.60      4.13 o 
  -3   1   6      842.47      892.39     12.82 o 
  -2   1   6      209.90      202.71      4.40 o 
  -1   1   6       17.73       13.34      1.71 o 
   0   1   6       69.10       56.80      2.44 o 
   1   1   6      255.88      241.12      7.08 o 
   2   1   6       33.79       43.83      4.51 o 
   3   1   6      306.36      275.23      8.41 o 
   4   1   6       55.61       63.71      3.34 o 
   5   1   6        0.13       14.16      1.32 o 
   6   1   6        1.27        8.19      1.49 o 
   7   1   6       12.99       17.90      1.50 o 
   8   1   6       13.45        7.18      1.11 o 
 -12   2   6        5.65        1.60      1.70 o 
 -11   2   6       19.01       16.27      1.52 o 
 -10   2   6        3.65        4.89      0.86 o 
  -9   2   6       98.16      100.29      4.77 o 
  -8   2   6      172.86      188.57      7.43 o 
  -7   2   6        2.62        7.65      1.81 o 
  -6   2   6      120.89      112.23      5.59 o 
  -5   2   6      230.92      244.35      7.06 o 
  -4   2   6      127.28      120.24      3.85 o 
  -3   2   6     1150.74     1151.10     16.85 o 
  -2   2   6      904.84      860.51     15.15 o 
  -1   2   6      477.52      425.48      8.98 o 
   0   2   6      338.07      373.84      7.88 o 
   1   2   6      172.98      136.72      5.04 o 
   2   2   6       48.61       53.18      2.86 o 
   3   2   6      113.93       98.01      4.57 o 
   4   2   6      169.26      188.66      6.92 o 
   5   2   6       84.45       90.44      4.14 o 
   6   2   6       14.93       27.09      1.93 o 
   7   2   6        1.15        0.91      1.04 o 
   8   2   6        1.32        1.18      1.01 o 
 -12   3   6       57.24       48.04      3.48 o 
 -11   3   6       38.80       37.55      2.55 o 
  -9   3   6       23.17       28.14      1.76 o 
  -8   3   6      189.55      194.90      8.33 o 
  -7   3   6        0.15        2.96      0.83 o 
  -6   3   6       17.03       26.58      1.51 o 
  -5   3   6       85.41       86.28      3.76 o 
  -4   3   6        6.34       11.00      1.32 o 
  -3   3   6      335.22      316.14      8.30 o 
  -2   3   6      245.16      232.53      6.90 o 
  -1   3   6       25.09       27.85      1.81 o 
   1   3   6      154.00      132.58      5.00 o 
   2   3   6      118.54      112.84      4.74 o 
   3   3   6        0.17        1.53      0.86 o 
   4   3   6      114.01      132.39      5.37 o 
   5   3   6      138.31      140.54      6.70 o 
   6   3   6        4.19        7.18      1.03 o 
   7   3   6       12.58        6.29      0.87 o 
   8   3   6       48.02       49.89      2.81 o 
 -12   4   6       17.62       15.23      2.40 o 
 -11   4   6       61.99       69.67      5.08 o 
 -10   4   6       37.58       26.36      2.26 o 
  -9   4   6       70.18       79.56      4.62 o 
  -8   4   6      535.85      533.16     25.21 o 
  -7   4   6      352.19      371.13     12.48 o 
  -6   4   6      138.40      122.34      4.87 o 
  -5   4   6      392.79      371.45      9.63 o 
  -4   4   6      276.17      305.02      8.40 o 
  -3   4   6       22.30       26.80      2.08 o 
  -2   4   6      155.33      133.44      5.03 o 
  -1   4   6      504.00      490.56     11.17 o 
   0   4   6       76.55       72.23      3.15 o 
   1   4   6        0.67        4.54      0.59 o 
   2   4   6       59.77       53.76      2.75 o 
   3   4   6       15.42       21.25      1.46 o 
   4   4   6      195.31      193.00      6.99 o 
   5   4   6       30.18       44.50      2.62 o 
   6   4   6       82.82       84.86      4.04 o 
   7   4   6        1.93        7.45      1.27 o 
   8   4   6       26.62       33.76      2.18 o 
 -12   5   6        9.27        2.18      1.76 o 
 -11   5   6       37.18       28.96      2.62 o 
 -10   5   6      118.14      132.41      6.59 o 
  -9   5   6       43.72       61.71      4.05 o 
  -8   5   6      271.77      270.00     10.67 o 
  -7   5   6     1080.36      954.19     27.98 o 
  -6   5   6      330.79      345.88      9.64 o 
  -5   5   6        0.06       13.00      2.50 o 
  -4   5   6       62.45       56.97      3.29 o 
  -3   5   6       76.73       76.12      3.89 o 
  -2   5   6      348.72      305.86      8.36 o 
  -1   5   6        0.99        3.99      0.96 o 
   0   5   6      204.47      191.77      5.87 o 
   1   5   6      278.16      268.10      7.76 o 
   2   5   6        0.48        2.43      0.56 o 
   3   5   6      145.90      145.12      5.72 o 
   4   5   6      207.15      204.56      7.18 o 
   5   5   6       18.91       22.08      2.68 o 
   6   5   6        0.45        2.97      1.31 o 
   7   5   6       29.59       37.56      3.38 o 
   8   5   6        0.30        2.69      1.60 o 
 -12   6   6        2.76        0.00      1.49 o 
 -11   6   6        0.02        1.86      1.12 o 
 -10   6   6       30.68       32.42      2.14 o 
  -9   6   6        0.36       13.44      1.62 o 
  -8   6   6      185.64      167.17      7.80 o 
  -7   6   6       28.36       39.70      3.16 o 
  -6   6   6       47.27       38.96      2.32 o 
  -5   6   6      162.77      172.77      6.28 o 
  -4   6   6      126.29      123.67      5.03 o 
  -3   6   6       24.16       28.78      1.99 o 
  -2   6   6       78.76       76.65      3.70 o 
  -1   6   6        1.25       10.12      2.21 o 
   1   6   6       26.92       34.48      1.99 o 
   2   6   6       19.63       25.52      2.02 o 
   3   6   6        5.04       12.02      1.12 o 
   4   6   6        4.20       15.43      2.69 o 
   5   6   6       13.51       21.30      1.27 o 
   6   6   6        7.30        7.71      1.31 o 
   7   6   6        6.53       15.27      2.66 o 
   8   6   6        3.28        1.01      1.25 o 
 -12   7   6        1.01        0.43      1.54 o 
 -11   7   6       42.57       47.02      4.63 o 
 -10   7   6       91.19       98.51      6.22 o 
  -9   7   6       99.35      104.35      5.38 o 
  -8   7   6       93.33      112.81      6.00 o 
  -7   7   6      157.91      158.88      6.28 o 
  -6   7   6      261.42      285.42      8.83 o 
  -5   7   6       54.77       56.22      3.12 o 
  -4   7   6       10.78        5.78      0.77 o 
  -3   7   6      123.01      123.69      4.96 o 
  -2   7   6        2.56       11.82      1.24 o 
  -1   7   6       66.55       68.22      3.43 o 
   0   7   6      273.64      257.49      7.91 o 
   1   7   6      172.88      153.21      5.40 o 
   2   7   6      101.17      104.10      5.18 o 
   3   7   6      356.24      355.65      9.96 o 
   4   7   6      342.24      318.59      9.67 o 
   5   7   6       23.95       25.28      2.33 o 
   6   7   6       10.29       12.48      1.56 o 
   7   7   6       19.95       25.51      2.39 o 
   8   7   6        0.09        0.59      1.23 o 
 -12   8   6        8.70        2.34      2.34 o 
 -11   8   6       35.59       26.95      3.41 o 
 -10   8   6        5.53        8.38      4.29 o 
  -9   8   6      146.49      170.18      8.01 o 
  -8   8   6       79.94       80.60      3.96 o 
  -7   8   6      107.56      116.52      6.43 o 
  -6   8   6       56.98       57.48      3.36 o 
  -5   8   6      403.67      392.64     11.61 o 
  -4   8   6      297.78      287.41      8.64 o 
  -3   8   6      197.30      202.89     10.36 o 
  -2   8   6      846.87      818.48     18.09 o 
  -1   8   6      383.36      354.62     12.62 o 
   0   8   6        4.64        9.83      0.99 o 
   1   8   6       39.08       49.94      2.68 o 
   2   8   6      295.71      287.00      8.43 o 
   3   8   6       43.13       46.64      3.87 o 
   5   8   6        0.04        1.86      1.60 o 
   6   8   6        7.15        9.39      1.12 o 
   7   8   6        3.46        3.54      1.46 o 
   8   8   6       13.59        7.98      2.27 o 
 -12   9   6       34.26       29.96      2.96 o 
 -11   9   6       35.81       34.33      4.63 o 
 -10   9   6        9.82        6.13      1.65 o 
  -9   9   6      200.18      214.41     11.93 o 
  -8   9   6      223.75      232.96      8.10 o 
  -7   9   6        9.63       10.74      1.89 o 
  -6   9   6       78.81       84.61      4.13 o 
  -5   9   6       44.64       56.39      4.50 o 
  -4   9   6      475.20      418.84     11.02 o 
  -3   9   6       27.23       38.30      2.64 o 
  -2   9   6     1016.96     1022.50     18.78 o 
  -1   9   6      137.70      135.42      5.31 o 
   0   9   6       49.80       51.59      2.89 o 
   1   9   6      307.73      301.74      7.85 o 
   2   9   6       28.30       42.52      2.73 o 
   3   9   6       32.18       44.52      2.82 o 
   4   9   6      121.10      116.58      6.00 o 
   5   9   6       62.66       66.46      3.82 o 
   6   9   6        1.77        3.67      2.13 o 
   7   9   6        4.22        5.38      1.33 o 
 -11  10   6       17.98       13.30      1.51 o 
 -10  10   6       32.00       26.47      3.62 o 
  -9  10   6        4.21        1.81      1.17 o 
  -8  10   6      117.37      106.35      5.73 o 
  -7  10   6      169.42      167.94      6.64 o 
  -6  10   6       33.99       24.28      1.63 o 
  -5  10   6        3.24        4.09      0.65 o 
  -4  10   6       17.12       25.21      1.58 o 
  -3  10   6      176.69      202.41      6.95 o 
  -2  10   6      355.90      349.89      9.71 o 
  -1  10   6      181.36      165.03      7.20 o 
   0  10   6        1.05       12.45      1.14 o 
   1  10   6        3.76       15.88      2.04 o 
   2  10   6       11.93       24.16      1.92 o 
   3  10   6        0.02        1.92      1.38 o 
   4  10   6       14.01       28.48      3.01 o 
   5  10   6       14.65       19.74      3.01 o 
   6  10   6       30.08       30.15      1.98 o 
   7  10   6       15.69       11.53      1.32 o 
 -11  11   6        2.70        7.78      2.29 o 
 -10  11   6        1.06        4.69      1.18 o 
  -9  11   6       22.05       18.58      2.35 o 
  -8  11   6       30.91       48.59      2.94 o 
  -7  11   6        0.03       15.58      1.48 o 
  -6  11   6        7.72       14.53      1.46 o 
  -5  11   6        8.31       11.99      2.04 o 
  -4  11   6        7.80       15.18      1.09 o 
  -3  11   6        5.24       12.45      1.48 o 
  -2  11   6      137.34      134.55      5.37 o 
  -1  11   6       82.55      100.03      4.40 o 
   0  11   6      106.88      101.00      4.86 o 
   1  11   6      202.58      184.98      8.12 o 
   2  11   6       98.72      113.77      5.96 o 
   3  11   6        4.40       12.73      2.24 o 
   4  11   6       11.73       23.52      2.67 o 
   5  11   6        2.21        3.96      1.22 o 
   6  11   6        8.81       10.02      1.46 o 
   7  11   6        1.19        0.00      1.15 o 
 -11  12   6        0.17        0.00      1.32 o 
 -10  12   6       20.78       17.83      1.52 o 
  -9  12   6       12.42       10.70      2.16 o 
  -8  12   6       31.25       45.84      3.70 o 
  -7  12   6      366.47      395.22     17.87 o 
  -6  12   6      279.13      296.55     13.94 o 
  -5  12   6       21.96       25.05      2.01 o 
  -4  12   6       33.27       40.46      2.28 o 
  -3  12   6       27.02       29.82      1.70 o 
  -2  12   6       36.64       29.53      2.37 o 
  -1  12   6       20.44       25.21      1.83 o 
   0  12   6      229.32      193.08      8.15 o 
   1  12   6       96.29      110.37      5.84 o 
   2  12   6       91.08      105.18     10.04 o 
   3  12   6      116.03      124.46      5.83 o 
   4  12   6        5.79        8.24      1.50 o 
   5  12   6        0.92        2.26      1.15 o 
   6  12   6       24.82       32.03      2.41 o 
   7  12   6       26.46       15.98      1.74 o 
 -10  13   6       24.08       13.68      1.64 o 
  -9  13   6        4.65        5.76      1.03 o 
  -8  13   6       28.00       39.72      2.47 o 
  -7  13   6        2.09        4.30      0.98 o 
  -6  13   6        1.53        3.20      0.86 o 
  -5  13   6       53.68       42.57      2.76 o 
  -4  13   6        0.32        2.05      0.87 o 
  -3  13   6      154.22      140.54      5.66 o 
  -2  13   6      195.97      178.98      7.23 o 
  -1  13   6       20.00       23.07      1.72 o 
   0  13   6       70.32       83.22      6.38 o 
   1  13   6        2.15       12.61      1.54 o 
   2  13   6        3.67       25.89      2.56 o 
   3  13   6        0.18        3.22      1.14 o 
   4  13   6        0.91        1.62      0.95 o 
   5  13   6        1.82        1.68      0.96 o 
   6  13   6        0.12        0.00      2.58 o 
 -10  14   6        1.06        0.41      1.19 o 
  -9  14   6        0.02        0.97      1.03 o 
  -8  14   6        5.87        9.60      1.31 o 
  -7  14   6       34.61       45.11      3.01 o 
  -6  14   6      134.12      128.04      6.61 o 
  -5  14   6       49.31       60.98      3.82 o 
  -4  14   6       59.68       57.99      4.13 o 
  -3  14   6       36.14       50.95      3.95 o 
  -2  14   6        3.60       13.70      1.26 o 
  -1  14   6       41.92       51.80      3.14 o 
   0  14   6       10.32       26.07      3.44 o 
   1  14   6        0.02        3.06      1.23 o 
   2  14   6       25.69       28.67      3.04 o 
   4  14   6       12.67       22.56      2.00 o 
   5  14   6       22.82       19.69      2.11 o 
   6  14   6        1.80        0.00      1.13 o 
 -10  15   6        0.54        0.00      1.23 o 
  -9  15   6       24.38       23.04      2.01 o 
  -8  15   6       27.27       37.09      4.07 o 
  -7  15   6        2.00        3.69      0.92 o 
  -6  15   6        1.66        3.22      0.83 o 
  -5  15   6        1.51        1.94      1.25 o 
  -4  15   6        0.38        4.79      1.23 o 
  -3  15   6       26.72       27.26      2.21 o 
  -2  15   6      156.40      145.37      6.61 o 
  -1  15   6       21.62       26.81      2.80 o 
   0  15   6        0.04       11.08      1.45 o 
   1  15   6       13.88       16.34      1.29 o 
   2  15   6       38.01       37.63      2.86 o 
   3  15   6       83.04       86.63      5.77 o 
   4  15   6       46.24       49.90      2.91 o 
   5  15   6        2.37        0.02      1.11 o 
   6  15   6        0.00        0.00      1.20 o 
  -9  16   6        6.28        3.40      1.42 o 
  -8  16   6        0.03        1.28      1.36 o 
  -7  16   6        1.22        4.05      1.12 o 
  -6  16   6       20.15       41.25      4.21 o 
  -5  16   6       43.55       50.33      4.81 o 
  -4  16   6       75.18       96.45      5.20 o 
  -3  16   6       93.54       92.81      6.49 o 
  -2  16   6       49.87       71.27      7.58 o 
  -1  16   6        6.64       22.95      2.85 o 
   0  16   6       25.35       26.27      2.02 o 
   1  16   6        8.20        7.75      1.78 o 
   2  16   6       76.48       50.12      3.74 o 
   3  16   6      115.88       97.06      6.48 o 
   4  16   6        1.11        2.90      2.02 o 
   5  16   6        0.93        0.00      1.17 o 
  -9  17   6       26.65       11.77      1.63 o 
  -8  17   6        1.50        0.03      1.11 o 
  -7  17   6       19.17       21.49      2.28 o 
  -6  17   6      101.78      108.05      5.71 o 
  -5  17   6        1.35       15.44      1.71 o 
  -4  17   6       14.26       19.57      1.70 o 
  -3  17   6       48.59       49.87      3.63 o 
  -2  17   6        0.28        0.27      1.38 o 
  -1  17   6       49.50       51.22      3.06 o 
   0  17   6        6.43       18.16      1.43 o 
   1  17   6        2.62        6.27      1.84 o 
   2  17   6       43.10       35.72      2.24 o 
   3  17   6       98.07       79.95      7.67 o 
   4  17   6       24.00       13.23      2.10 o 
   5  17   6        0.03        0.00      1.43 o 
  -8  18   6       16.95       16.04      1.57 o 
  -7  18   6       45.35       46.19      3.79 o 
  -6  18   6        4.25        4.45      1.02 o 
  -5  18   6        0.00        5.99      1.20 o 
  -4  18   6       27.20       35.79      2.78 o 
  -3  18   6       40.78       48.96      3.83 o 
  -2  18   6        8.40        7.61      1.38 o 
  -1  18   6        0.71        4.08      1.07 o 
   0  18   6       27.61       17.14      1.97 o 
   1  18   6        1.61        0.00      0.94 o 
   2  18   6        0.79        1.81      0.99 o 
   3  18   6        8.67        5.50      1.23 o 
   4  18   6        9.36        3.39      1.35 o 
  -7  19   6        5.51        2.80      1.20 o 
  -6  19   6       41.81       39.14      5.30 o 
  -5  19   6        2.96        5.20      1.60 o 
  -4  19   6       10.35       21.41      3.14 o 
  -3  19   6        0.05        0.00      1.11 o 
  -2  19   6        1.56        2.13      2.24 o 
  -1  19   6        0.84        5.29      2.72 o 
   1  19   6       69.44       67.83      5.53 o 
   2  19   6       95.80       95.20      9.14 o 
   3  19   6       25.18       13.28      3.44 o 
  -7  20   6       34.22       22.60      2.69 o 
  -6  20   6       11.14        7.70      1.50 o 
  -5  20   6        2.59        2.58      1.28 o 
  -4  20   6        4.82        2.65      1.27 o 
  -3  20   6        1.57        0.00      1.26 o 
  -2  20   6       11.37        5.40      1.30 o 
  -1  20   6       25.54       28.01      6.10 o 
   0  20   6        0.18        0.00      1.32 o 
   1  20   6        0.14        0.23      1.32 o 
   2  20   6        2.85        0.00      1.29 o 
  -6  21   6        4.42        1.18      1.48 o 
  -5  21   6       17.06        8.04      1.92 o 
  -4  21   6        0.06        1.70      2.10 o 
  -3  21   6        6.37        4.21      2.37 o 
  -2  21   6        2.73        1.54      1.37 o 
  -1  21   6        0.23        1.12      2.16 o 
   0  21   6        0.90        0.00      1.39 o 
   1  21   6       11.30        1.78      1.47 o 
  -4  22   6       20.81       17.25      2.28 o 
  -3  22   6       32.71       25.75      2.82 o 
  -2  22   6       10.97        1.81      1.41 o 
  -1  22   6        6.08        0.00      1.48 o 
   0  22   6        5.10        3.70      3.62 o 
 -12   1   7       20.02       20.57      1.67 o 
 -11   1   7        0.27        0.78      1.08 o 
 -10   1   7       54.99       56.47      3.61 o 
  -9   1   7      246.09      250.05      9.75 o 
  -8   1   7       59.47       70.39      3.58 o 
  -7   1   7       12.64       19.88      1.22 o 
  -6   1   7        0.01        2.50      0.53 o 
  -5   1   7        6.02       16.06      0.94 o 
  -4   1   7        0.61       12.50      1.44 o 
  -3   1   7      543.36      485.66     11.36 o 
  -2   1   7      193.03      182.76      7.70 o 
  -1   1   7        6.31        7.98      1.23 o 
   0   1   7      119.51      114.99      5.33 o 
   1   1   7       83.09       88.36      4.04 o 
   2   1   7        7.58        8.91      1.32 o 
   3   1   7        9.15        9.65      1.19 o 
   4   1   7       22.02       27.14      2.83 o 
   5   1   7      138.08      126.62      5.95 o 
   6   1   7       10.72       20.17      1.86 o 
   7   1   7        0.33        0.00      1.10 o 
 -12   2   7       27.00       23.59      1.92 o 
 -11   2   7       46.23       42.57      3.71 o 
 -10   2   7       12.88       22.16      1.33 o 
  -9   2   7       52.84       56.51      4.19 o 
  -8   2   7      199.33      182.72      7.42 o 
  -7   2   7      141.14      137.78      5.94 o 
  -6   2   7      120.71      124.84      5.02 o 
  -5   2   7      259.82      239.47      7.34 o 
  -4   2   7      650.66      600.04     14.58 o 
  -3   2   7        9.65        9.79      2.25 o 
  -2   2   7       44.67       52.78      3.56 o 
  -1   2   7        7.90       16.40      3.86 o 
   0   2   7       58.19       62.01      3.63 o 
   1   2   7       31.47       26.51      3.13 o 
   2   2   7        9.13        5.74      1.39 o 
   3   2   7       54.17       60.41      3.03 o 
   4   2   7       17.67       30.37      1.92 o 
   5   2   7       30.03       42.87      2.24 o 
   6   2   7       23.44       31.43      2.20 o 
   7   2   7        3.77        0.00      1.09 o 
 -12   3   7        7.95        5.42      1.12 o 
 -11   3   7       61.84       72.19      4.43 o 
 -10   3   7       91.14       85.81      7.64 o 
  -9   3   7       13.98       27.42      1.65 o 
  -8   3   7      107.41      100.40      5.41 o 
  -7   3   7      474.48      472.33     13.30 o 
  -6   3   7       66.33       54.57      2.93 o 
  -5   3   7       65.71       61.25      4.11 o 
  -4   3   7       32.42       39.38      3.04 o 
  -3   3   7        2.87       17.37      3.62 o 
  -2   3   7       67.92       73.81      4.72 o 
  -1   3   7      499.37      535.09     13.95 o 
   0   3   7       31.41       43.29      2.77 o 
   1   3   7        0.89        4.26      1.60 o 
   2   3   7      133.26      134.05      5.36 o 
   3   3   7      103.44       97.63      4.86 o 
   4   3   7       14.67       20.31      2.15 o 
   5   3   7       23.39       31.65      1.74 o 
   6   3   7       42.36       38.98      2.81 o 
   7   3   7        5.89        2.45      1.09 o 
 -12   4   7       23.95       19.22      1.96 o 
 -11   4   7        0.24        1.44      1.09 o 
 -10   4   7        0.22        0.32      1.76 o 
  -9   4   7       19.59       35.75      2.48 o 
  -8   4   7      132.32      139.27      6.69 o 
  -7   4   7      387.49      369.50     13.86 o 
  -6   4   7      125.62      133.81      6.91 o 
  -5   4   7      683.89      663.24     18.01 o 
  -4   4   7      568.70      554.28     15.92 o 
  -3   4   7       45.67       60.16      4.22 o 
  -2   4   7      656.75      594.02     13.17 o 
  -1   4   7      244.46      248.30      8.73 o 
   0   4   7       13.60       23.44      3.38 o 
   1   4   7       59.37       62.61      6.38 o 
   2   4   7        1.54       11.26      1.46 o 
   3   4   7        5.95       17.75      1.38 o 
   4   4   7        1.54       12.50      1.24 o 
   5   4   7        4.39       11.78      1.57 o 
   6   4   7        1.66        1.53      0.87 o 
   7   4   7        1.88        1.01      1.24 o 
 -12   5   7        8.38        7.70      1.33 o 
 -11   5   7       27.08       14.81      2.56 o 
 -10   5   7       20.35       29.54      2.01 o 
  -9   5   7       45.69       41.61      3.44 o 
  -8   5   7      260.85      270.38     13.21 o 
  -7   5   7      147.23      184.88      8.43 o 
  -6   5   7        9.61       25.09      2.32 o 
  -5   5   7      101.36      101.85      5.83 o 
  -4   5   7      151.22      136.73      6.99 o 
  -3   5   7      230.85      193.54     10.64 o 
  -2   5   7       48.14       57.56      3.74 o 
  -1   5   7      239.36      227.33     12.59 o 
   0   5   7       42.09       50.69      5.18 o 
   1   5   7       61.99       63.33      3.63 o 
   2   5   7        0.49        3.16      0.66 o 
   3   5   7       14.53       28.78      2.58 o 
   4   5   7       19.66       24.34      1.64 o 
   5   5   7       51.04       42.95      2.78 o 
   6   5   7       14.74       17.76      1.50 o 
   7   5   7        0.14        0.00      1.23 o 
 -12   6   7      124.63      103.76     10.97 o 
 -11   6   7       33.17       29.99      3.68 o 
 -10   6   7        0.32        1.75      1.04 o 
  -9   6   7        0.91        2.80      0.81 o 
  -8   6   7       88.84       95.09      5.08 o 
  -7   6   7      267.91      264.25     10.61 o 
  -6   6   7      350.32      338.91     12.20 o 
  -5   6   7      337.49      284.96     11.03 o 
  -4   6   7        3.34       14.79      1.60 o 
  -3   6   7       57.00       60.14      3.97 o 
  -2   6   7     1045.95     1033.35     19.23 o 
  -1   6   7      416.80      413.10     10.94 o 
   0   6   7        1.25       19.03      3.49 o 
   1   6   7       38.58       47.02      3.75 o 
   2   6   7       39.91       46.19      3.00 o 
   3   6   7       76.89       85.10      4.37 o 
   4   6   7       84.61       86.84      6.62 o 
   5   6   7       11.50       21.84      1.79 o 
   6   6   7       16.16       23.09      2.50 o 
   7   6   7       34.23       29.63      3.11 o 
 -11   7   7       15.61        7.94      1.65 o 
 -10   7   7        5.41        5.87      0.93 o 
  -9   7   7       81.21       83.97      4.92 o 
  -8   7   7        7.99       19.91      1.59 o 
  -7   7   7      316.21      305.49     11.64 o 
  -6   7   7       76.84      104.41      5.67 o 
  -5   7   7        3.97       16.47      1.57 o 
  -4   7   7      142.86      148.40      5.78 o 
  -3   7   7        7.98       25.89      4.55 o 
  -2   7   7      452.73      480.22     11.98 o 
  -1   7   7       76.80       72.61      4.26 o 
   0   7   7        3.65       16.67      1.66 o 
   1   7   7       28.93       39.95      2.39 o 
   2   7   7       10.52       19.89      1.61 o 
   3   7   7       32.61       48.88      2.44 o 
   4   7   7        1.21        7.30      1.76 o 
   5   7   7        3.96        3.59      1.16 o 
   6   7   7        0.01        5.56      1.51 o 
   7   7   7        6.58        1.97      1.26 o 
 -11   8   7        0.01        0.00      1.26 o 
 -10   8   7        2.24        5.97      1.86 o 
  -9   8   7       12.14       15.44      1.53 o 
  -8   8   7       38.21       56.70      3.89 o 
  -7   8   7        8.40       17.42      2.64 o 
  -6   8   7       25.56       28.40      3.33 o 
  -5   8   7      686.37      671.74     18.02 o 
  -4   8   7      865.04      855.36     17.49 o 
  -3   8   7      149.25      155.89      6.10 o 
  -2   8   7        0.03       18.14      4.23 o 
  -1   8   7       10.42       25.40      2.50 o 
   0   8   7        9.83       22.62      2.27 o 
   1   8   7       46.50       49.80      3.87 o 
   2   8   7        2.05       11.63      1.49 o 
   3   8   7       24.41       41.04      2.30 o 
   4   8   7       43.29       42.97      3.33 o 
   5   8   7       34.63       29.18      2.85 o 
   6   8   7        5.15        4.88      1.16 o 
 -11   9   7       20.24       20.31      2.29 o 
 -10   9   7       20.39       24.75      2.20 o 
  -9   9   7       56.80       54.71      5.78 o 
  -8   9   7        0.14        3.78      0.82 o 
  -7   9   7      408.98      445.08     14.86 o 
  -6   9   7      302.43      316.75     13.08 o 
  -5   9   7       98.95      122.59      5.13 o 
  -4   9   7       39.57       37.67      2.56 o 
  -3   9   7      171.54      170.20      6.43 o 
  -2   9   7      444.96      403.72     10.94 o 
  -1   9   7      235.09      226.57      7.68 o 
   0   9   7       14.14       17.19      2.07 o 
   1   9   7       37.60       50.12      3.04 o 
   2   9   7       33.45       47.35      3.62 o 
   3   9   7       38.48       54.84      3.82 o 
   4   9   7       26.51       25.56      2.68 o 
   5   9   7        0.08        1.74      1.64 o 
   6   9   7        0.07        0.00      1.35 o 
 -11  10   7        2.59        0.00      1.43 o 
 -10  10   7        7.62        6.13      1.65 o 
  -9  10   7        3.76        9.05      2.24 o 
  -8  10   7       71.56       82.49      4.74 o 
  -7  10   7       37.22       45.03      2.77 o 
  -6  10   7       48.18       50.84      3.79 o 
  -5  10   7       58.43       63.58      3.42 o 
  -4  10   7       98.54       98.32      4.53 o 
  -3  10   7        0.14        2.67      1.16 o 
  -2  10   7      282.31      252.58      8.43 o 
  -1  10   7       79.93       72.06      3.47 o 
   0  10   7        0.89       10.01      1.86 o 
   1  10   7        0.02        4.63      1.38 o 
   2  10   7       10.45       25.81      1.77 o 
   3  10   7        0.49        2.24      1.70 o 
   4  10   7        0.40        2.86      1.14 o 
   5  10   7       22.61       16.89      1.50 o 
   6  10   7       36.01       22.61      1.74 o 
 -11  11   7        0.82        0.79      1.48 o 
 -10  11   7       37.11       27.38      3.14 o 
  -9  11   7       61.83       68.94      4.88 o 
  -8  11   7       51.51       73.44      5.37 o 
  -7  11   7        5.99       15.18      1.60 o 
  -6  11   7       34.42       40.85      4.54 o 
  -5  11   7      230.78      228.74      8.07 o 
  -4  11   7        5.05        4.73      0.99 o 
  -3  11   7       46.82       52.58      3.29 o 
  -2  11   7       16.49       19.53      2.28 o 
  -1  11   7        0.64       13.77      1.19 o 
   0  11   7       94.85       91.04      4.16 o 
   1  11   7       90.78      109.93     10.65 o 
   2  11   7        0.62        3.62      0.96 o 
   3  11   7        5.93        5.98      1.89 o 
   4  11   7       20.97       30.51      6.74 o 
   5  11   7       39.73       36.46      8.12 o 
   6  11   7        1.26        0.23      1.28 o 
 -10  12   7        6.57        3.50      1.31 o 
  -9  12   7       10.58       15.83      2.32 o 
  -8  12   7        6.65       14.11      1.71 o 
  -7  12   7        3.12        4.11      1.05 o 
  -6  12   7       19.48       24.16      2.50 o 
  -5  12   7        0.00        3.83      0.71 o 
  -4  12   7        1.81        4.31      1.01 o 
  -3  12   7       83.82       79.12      3.82 o 
  -2  12   7      132.91      159.31      6.04 o 
  -1  12   7        4.52       10.72      1.64 o 
   0  12   7       10.76       16.29      1.56 o 
   2  12   7        0.08        2.75      2.00 o 
   3  12   7        0.24        3.71      1.07 o 
   4  12   7        0.11        0.00      1.97 o 
   5  12   7        0.90        1.75      1.89 o 
 -10  13   7       25.83       24.34      3.46 o 
  -9  13   7       59.43       55.10      4.40 o 
  -8  13   7       99.26      115.49      7.27 o 
  -7  13   7       36.02       39.97      3.47 o 
  -6  13   7        9.05       15.34      1.67 o 
  -5  13   7       29.59       29.45      2.49 o 
  -4  13   7        1.10        4.02      0.66 o 
  -3  13   7        2.10        2.00      0.64 o 
  -2  13   7        3.33        6.55      0.67 o 
  -1  13   7      115.03      113.43      6.09 o 
   0  13   7      144.37      134.12      7.14 o 
   1  13   7      119.63      131.70      9.15 o 
   2  13   7       23.95       40.87      6.31 o 
   3  13   7        0.01       12.09      2.45 o 
   4  13   7        7.24        4.48      1.24 o 
   5  13   7        2.78        0.00      1.38 o 
  -9  14   7        7.98        3.73      1.60 o 
  -8  14   7       17.50       13.29      1.45 o 
  -7  14   7        3.48       12.68      1.51 o 
  -6  14   7       10.95       22.78      1.44 o 
  -5  14   7        0.01        2.48      0.84 o 
  -4  14   7       48.12       45.53      2.48 o 
  -3  14   7        1.28        1.81      0.75 o 
  -2  14   7       22.16       19.49      2.06 o 
  -1  14   7       20.73       20.14      2.00 o 
   0  14   7       40.31       65.44      3.75 o 
   1  14   7       23.07       18.16      1.54 o 
   2  14   7       52.56       47.49      4.66 o 
   3  14   7        0.10        2.85      2.13 o 
   4  14   7        6.65        5.69      3.46 o 
   5  14   7        0.53        0.00      1.34 o 
  -9  15   7        4.04        2.97      2.29 o 
  -8  15   7       18.12       13.93      1.64 o 
  -7  15   7       93.42       96.18      5.40 o 
  -6  15   7       63.10       71.35      4.12 o 
  -5  15   7        1.36        3.67      0.90 o 
  -4  15   7        7.53        6.82      0.99 o 
  -3  15   7        1.70        0.54      1.33 o 
  -1  15   7       34.44       38.42      2.52 o 
   0  15   7        2.05        2.16      1.26 o 
   1  15   7        0.89        1.60      0.90 o 
   2  15   7      134.25      139.40      8.04 o 
   3  15   7      152.53      161.87      9.37 o 
   4  15   7        3.09        3.28      1.33 o 
  -9  16   7        1.94        3.23      1.39 o 
  -8  16   7        0.02        0.42      1.66 o 
  -7  16   7        2.50        5.54      1.70 o 
  -6  16   7       21.84       34.12      2.09 o 
  -5  16   7       19.13       21.03      1.71 o 
  -4  16   7        1.05        1.62      3.49 o 
  -2  16   7        2.69        3.89      1.49 o 
  -1  16   7        0.12        2.68      0.87 o 
   0  16   7        3.73        8.95      1.92 o 
   1  16   7        4.00        2.85      1.09 o 
   2  16   7        4.59        4.12      1.14 o 
   3  16   7        9.13       14.01      2.90 o 
   4  16   7        6.59        6.36      1.45 o 
  -8  17   7        0.33        0.17      1.18 o 
  -7  17   7        1.81        2.78      1.06 o 
  -6  17   7       11.73       14.63      1.48 o 
  -5  17   7        4.11        7.47      2.40 o 
  -4  17   7        0.14        1.36      1.18 o 
  -3  17   7        5.54        7.08      1.54 o 
  -2  17   7       18.26       18.87      1.82 o 
  -1  17   7       37.54       25.59      3.07 o 
   0  17   7       29.47       38.56      4.23 o 
   1  17   7       10.63       13.73      2.48 o 
   2  17   7       32.80       22.65      2.00 o 
   3  17   7       28.13       12.52      1.45 o 
  -7  18   7       17.96       13.13      2.14 o 
  -6  18   7       83.34       94.67      7.67 o 
  -5  18   7       17.34       27.58      3.65 o 
  -4  18   7        2.35        0.20      1.17 o 
  -3  18   7       87.31       75.89      7.54 o 
  -2  18   7      132.41      160.44     12.04 o 
  -1  18   7       18.88       31.58      5.99 o 
   0  18   7        0.02        0.00      1.00 o 
   1  18   7        2.25        0.00      1.06 o 
   2  18   7        1.64        1.54      1.29 o 
  -6  19   7       12.44       16.33      3.41 o 
  -5  19   7        1.52        0.93      1.97 o 
  -4  19   7        0.30        0.24      1.26 o 
  -3  19   7        1.56        0.32      1.32 o 
  -2  19   7        5.90        4.69      1.43 o 
  -1  19   7       16.44       17.95      2.29 o 
   0  19   7        1.18        0.17      1.35 o 
   1  19   7        8.96        3.40      1.41 o 
   2  19   7        0.71        0.00      1.39 o 
  -5  20   7       16.54        6.82      2.13 o 
  -4  20   7       16.93       15.15      3.46 o 
  -3  20   7       24.04        8.53      1.46 o 
  -2  20   7       21.61       16.60      3.41 o 
   0  20   7        6.75        3.25      1.51 o 
  -3  21   7        4.12        1.98      2.32 o 
  -2  21   7        2.44        0.00      1.60 o 
 -11   0   8       55.83       53.01      4.40 o 
 -10   0   8        1.09        3.16      1.18 o 
  -9   0   8      101.08      122.58      8.76 o 
  -8   0   8       22.06       35.55      2.90 o 
  -7   0   8       18.90       22.03      1.99 o 
  -6   0   8        7.28        8.68      1.40 o 
  -5   0   8       53.75       52.86      3.71 o 
  -4   0   8      979.28      905.52     42.37 o 
  -3   0   8      199.02      174.20     10.00 o 
  -2   0   8        0.53        1.08      0.80 o 
  -1   0   8      649.32      642.88     29.99 o 
   0   0   8      276.66      255.15     17.26 o 
   1   0   8        2.86       14.49      2.02 o 
   2   0   8       18.19       28.07      3.20 o 
   3   0   8        5.47        9.48      1.97 o 
   4   0   8       85.20       82.52      5.70 o 
   5   0   8       55.05       36.33      3.89 o 
   6   0   8        0.48        0.00      1.47 o 
 -11   1   8       26.75       22.24      1.55 o 
 -10   1   8        1.91        1.39      0.80 o 
  -9   1   8       25.51       31.43      2.07 o 
  -8   1   8       35.52       41.16      3.22 o 
  -7   1   8        6.80       14.30      1.02 o 
  -6   1   8       74.58       67.89      3.35 o 
  -5   1   8       12.56        9.08      0.88 o 
  -4   1   8       61.70       67.43      3.42 o 
  -3   1   8        8.06       22.01      2.48 o 
  -2   1   8        3.05        2.43      0.88 o 
  -1   1   8       19.48       24.64      2.48 o 
   0   1   8       20.98       31.53      2.67 o 
   1   1   8       57.76       59.75      4.77 o 
   2   1   8        5.27        4.77      0.96 o 
   3   1   8        8.60       14.45      1.93 o 
   4   1   8       29.36       18.38      2.56 o 
   5   1   8        0.04        1.08      0.87 o 
   6   1   8        2.66        0.01      0.99 o 
 -11   2   8        7.23        9.72      1.47 o 
 -10   2   8       26.53       16.72      1.24 o 
  -9   2   8       12.74       21.68      1.22 o 
  -7   2   8      179.41      185.72      6.94 o 
  -6   2   8      234.68      245.81      7.40 o 
  -5   2   8       50.98       56.54      3.08 o 
  -4   2   8      537.25      518.08     14.13 o 
  -3   2   8      303.03      296.46      9.93 o 
  -2   2   8        2.87       15.96      1.86 o 
  -1   2   8      142.53      120.41     12.09 o 
   0   2   8       79.86      106.71      6.99 o 
   1   2   8        8.55       20.21      2.01 o 
   2   2   8        8.57        8.04      0.96 o 
   3   2   8        0.89        3.78      1.49 o 
   4   2   8        9.13       15.76      1.18 o 
   5   2   8        3.99        2.52      1.05 o 
   6   2   8        0.53        1.68      1.00 o 
 -11   3   8        0.93        0.90      1.00 o 
 -10   3   8       12.66       15.08      1.66 o 
  -9   3   8       63.75       68.09      3.59 o 
  -8   3   8        0.02        3.91      1.00 o 
  -7   3   8       32.62       37.93      5.20 o 
  -6   3   8      154.35      149.13      7.33 o 
  -5   3   8        0.90        3.05      1.00 o 
  -4   3   8       38.27       39.34      3.03 o 
  -3   3   8       10.16       24.07      2.05 o 
  -2   3   8       22.37       20.79      1.94 o 
  -1   3   8       55.70       58.42      4.88 o 
   0   3   8      168.55      165.84      9.02 o 
   1   3   8       97.71       86.28      4.99 o 
   2   3   8        2.71       17.12      1.75 o 
   3   3   8       12.58       15.33      1.42 o 
   4   3   8       34.93       44.03      3.87 o 
   5   3   8       11.41        8.96      1.60 o 
   6   3   8        0.48        0.00      1.13 o 
 -11   4   8        1.48        1.50      1.03 o 
 -10   4   8       56.97       36.01      4.42 o 
  -9   4   8        0.14        1.17      1.05 o 
  -8   4   8       17.44       25.35      3.19 o 
  -7   4   8       86.60      114.76      6.28 o 
  -6   4   8      106.41      114.71      6.38 o 
  -5   4   8        4.81        4.79      1.60 o 
  -4   4   8      102.74      114.18      6.62 o 
  -3   4   8      707.97      720.17     19.51 o 
  -2   4   8       85.13       94.45      6.37 o 
  -1   4   8      115.53      134.57      8.05 o 
   0   4   8       36.57       42.03      3.52 o 
   1   4   8        9.65       23.38      1.86 o 
   2   4   8       17.83       24.01      2.46 o 
   3   4   8       89.21       96.69      4.89 o 
   4   4   8       89.84       93.85      6.30 o 
   5   4   8       14.20       10.77      1.09 o 
   6   4   8        2.80        1.34      1.51 o 
 -11   5   8       94.92      101.67      7.33 o 
 -10   5   8       30.69       27.20      3.45 o 
  -9   5   8        9.76        7.68      1.02 o 
  -8   5   8        0.24        1.88      0.78 o 
  -7   5   8        5.32       16.13      1.61 o 
  -6   5   8        0.08        3.59      0.89 o 
  -5   5   8        6.39       13.00      1.89 o 
  -4   5   8      119.45      124.61      6.85 o 
  -3   5   8       42.65       53.02      4.60 o 
  -2   5   8      804.52      775.17     29.15 o 
  -1   5   8      879.67      832.32     25.33 o 
   0   5   8      129.64      119.32      5.96 o 
   1   5   8      171.69      160.23      7.04 o 
   2   5   8      111.84      138.02      6.09 o 
   3   5   8        5.06        4.67      1.05 o 
   5   5   8        5.73        3.02      1.07 o 
   6   5   8        9.35        4.20      1.50 o 
 -11   6   8        0.06        1.60      1.24 o 
 -10   6   8        0.83        1.56      0.92 o 
  -9   6   8        3.30       11.12      1.52 o 
  -8   6   8       12.19       16.23      1.42 o 
  -7   6   8       11.00       23.21      1.88 o 
  -6   6   8       34.46       40.76      2.76 o 
  -5   6   8       32.95       40.91      3.01 o 
  -4   6   8       64.42       76.46      4.95 o 
  -3   6   8       59.89       42.79      3.25 o 
  -2   6   8        1.80       13.64      2.56 o 
  -1   6   8       40.91       62.44     10.95 o 
   0   6   8        0.70        4.63      1.17 o 
   1   6   8        2.70        5.48      0.98 o 
   2   6   8        0.03        2.81      0.80 o 
   3   6   8        0.98        0.29      1.57 o 
   4   6   8       15.47       14.07      1.33 o 
   5   6   8        3.53        0.91      1.28 o 
   6   6   8        2.48        1.60      1.97 o 
 -11   7   8       89.38       81.41      5.71 o 
 -10   7   8       46.95       44.65      6.10 o 
  -9   7   8       42.94       46.02      2.94 o 
  -8   7   8       90.19      104.66      7.13 o 
  -7   7   8       64.09       75.35      4.50 o 
  -5   7   8        7.53       15.31      1.60 o 
  -4   7   8       19.21       15.22      1.62 o 
  -3   7   8        0.94       14.85      2.26 o 
  -2   7   8      119.19      100.18      5.79 o 
  -1   7   8      130.62      131.85      7.87 o 
   0   7   8      102.63      112.33      7.62 o 
   1   7   8       71.64       78.06      4.00 o 
   2   7   8       41.12       46.50      2.74 o 
   3   7   8        1.32        3.37      1.07 o 
   4   7   8        4.48        0.00      1.70 o 
   5   7   8        0.00        0.00      1.36 o 
 -11   8   8        2.74        2.77      1.43 o 
 -10   8   8       15.70       11.77      1.53 o 
  -9   8   8       12.50        7.57      1.28 o 
  -8   8   8        1.58        2.49      1.10 o 
  -7   8   8      343.35      319.49     12.37 o 
  -6   8   8      302.80      299.12     11.82 o 
  -5   8   8        0.81        3.07      0.79 o 
  -4   8   8        6.45        7.95      2.07 o 
  -3   8   8       10.50       18.91      1.58 o 
  -2   8   8        1.57       10.81      2.08 o 
   0   8   8        7.27        6.63      1.46 o 
   1   8   8       33.20       30.50      2.45 o 
   2   8   8       25.99       31.07      2.10 o 
   3   8   8       17.95       27.81      2.56 o 
   4   8   8        9.78       14.65      2.88 o 
   5   8   8        1.93        0.00      2.21 o 
 -10   9   8       14.76       12.81      1.62 o 
  -9   9   8       47.69       62.75      3.83 o 
  -8   9   8       35.94       34.04      2.00 o 
  -7   9   8      125.29      139.35      7.19 o 
  -6   9   8       88.23      105.53      5.87 o 
  -5   9   8       15.77       27.33      2.46 o 
  -4   9   8       14.99       20.12      1.91 o 
  -3   9   8       10.86       14.68      1.25 o 
  -2   9   8      129.69      130.11      6.58 o 
  -1   9   8       33.74       28.12      1.83 o 
   0   9   8      136.04      139.88      6.29 o 
   1   9   8      153.37      177.17      7.32 o 
   3   9   8        0.04        1.67      1.15 o 
   4   9   8        2.61        6.75      1.89 o 
   5   9   8        1.11        1.20      1.45 o 
 -10  10   8        0.47        0.60      1.57 o 
  -9  10   8        0.05        0.68      1.15 o 
  -8  10   8       16.52       14.10      1.35 o 
  -7  10   8      124.12      134.39     12.37 o 
  -6  10   8      107.91      126.48      6.53 o 
  -5  10   8       44.96       56.88      3.79 o 
  -4  10   8       25.81       35.33      2.33 o 
  -3  10   8        1.23       13.02      1.31 o 
  -2  10   8        1.00        3.40      0.85 o 
  -1  10   8       50.54       58.93      2.89 o 
   0  10   8       25.26       36.44      1.93 o 
   1  10   8        0.40        1.60      1.65 o 
   2  10   8        0.00        0.00      1.76 o 
   3  10   8        4.34       13.53      2.56 o 
   5  10   8        5.79        1.45      1.50 o 
 -10  11   8        7.29       17.58      3.20 o 
  -9  11   8       13.47        7.67      2.02 o 
  -8  11   8       40.23       44.45      6.95 o 
  -7  11   8       25.18       17.78      2.45 o 
  -6  11   8        4.08       14.04      1.33 o 
  -5  11   8       29.10       30.46      2.61 o 
  -4  11   8        1.82        4.87      0.97 o 
  -3  11   8       82.74       85.84      6.33 o 
  -2  11   8        4.99        4.09      0.66 o 
  -1  11   8       39.28       43.97      2.30 o 
   0  11   8        8.26        8.26      1.70 o 
   1  11   8        0.02        1.62      2.00 o 
   2  11   8       10.90        5.49      1.81 o 
   3  11   8        0.49        0.84      2.93 o 
  -9  12   8       32.71       26.26      2.61 o 
  -8  12   8      103.10      107.65      8.04 o 
  -7  12   8       24.69       24.92      2.45 o 
  -6  12   8        8.90       18.55      1.71 o 
  -5  12   8        7.27       11.73      1.27 o 
  -4  12   8      130.84      144.43      9.09 o 
  -3  12   8       52.51       43.52      3.94 o 
  -2  12   8       39.09       48.31      2.55 o 
  -1  12   8       63.56       75.18      4.27 o 
   0  12   8        4.65        4.59      1.01 o 
   1  12   8       19.87       20.08      2.88 o 
   2  12   8        0.04        4.64      2.53 o 
   3  12   8        8.95        5.80      1.28 o 
   4  12   8        3.06        2.67      1.37 o 
  -9  13   8        8.98        9.49      1.46 o 
  -8  13   8       35.65       22.77      2.03 o 
  -7  13   8       11.70       20.60      3.04 o 
  -6  13   8       78.94       85.54      6.08 o 
  -5  13   8       60.42       69.28      4.09 o 
  -4  13   8        8.12       18.27      1.50 o 
  -3  13   8        1.44        0.36      0.82 o 
  -2  13   8        5.72        8.04      1.27 o 
   0  13   8        0.61        2.61      1.22 o 
   1  13   8        1.17        1.60      1.25 o 
   2  13   8        0.00        0.00      1.25 o 
   3  13   8        0.07        2.82      1.36 o 
   4  13   8        0.02        0.00      1.42 o 
  -9  14   8        7.76        3.15      2.02 o 
  -8  14   8       21.32       15.76      1.88 o 
  -7  14   8       84.77      100.97      8.39 o 
  -6  14   8       64.42       78.37      6.45 o 
  -5  14   8       14.25       21.17      2.20 o 
  -4  14   8        4.78        2.72      0.76 o 
  -3  14   8       41.82       59.60      4.04 o 
  -2  14   8       42.02       45.79      4.06 o 
  -1  14   8        5.00        4.37      1.15 o 
   0  14   8        0.01        1.18      1.68 o 
   1  14   8        0.46        4.01      1.20 o 
   2  14   8        6.51        3.81      1.46 o 
   3  14   8        8.37        5.97      1.38 o 
  -8  15   8        0.55        1.02      2.64 o 
  -7  15   8        2.06        2.06      1.70 o 
  -6  15   8       74.01       80.99      5.49 o 
  -5  15   8       50.41       50.17      3.12 o 
  -4  15   8        7.89        7.74      1.05 o 
  -3  15   8        0.12        0.29      0.93 o 
  -2  15   8        2.61        0.94      0.97 o 
  -1  15   8        0.22        0.01      1.12 o 
   0  15   8        0.12        0.00      1.01 o 
   1  15   8        0.12        0.00      1.68 o 
   2  15   8        2.61        3.84      2.08 o 
   3  15   8        0.16        0.87      1.39 o 
  -7  16   8       24.22       23.52      2.22 o 
  -6  16   8       95.38      116.18      8.66 o 
  -5  16   8       31.18       29.65      3.04 o 
  -4  16   8        1.73        2.05      1.54 o 
  -3  16   8        1.13        0.00      1.26 o 
  -2  16   8        4.30        1.68      1.21 o 
  -1  16   8        0.40        1.20      0.97 o 
   0  16   8        0.99        0.07      1.35 o 
   1  16   8        1.26        1.15      1.38 o 
   2  16   8        5.09        1.60      1.38 o 
  -7  17   8       11.55       12.52      1.56 o 
  -6  17   8        4.18        4.45      2.00 o 
  -5  17   8        8.95        4.79      1.41 o 
  -4  17   8        4.62        1.25      1.43 o 
  -3  17   8        3.54        1.20      1.35 o 
  -2  17   8       27.50       20.97      1.86 o 
  -1  17   8       26.96       19.37      2.43 o 
   0  17   8        8.04        1.00      1.06 o 
   1  17   8        3.34        1.28      1.45 o 
  -6  18   8        2.46        1.28      1.49 o 
  -5  18   8       17.05       12.15      1.46 o 
  -4  18   8        0.89        0.59      1.45 o 
  -3  18   8        0.74        0.00      1.49 o 
  -2  18   8        0.69        1.02      1.43 o 
  -1  18   8        0.60        0.29      1.13 o 
   0  18   8        0.19        0.00      1.16 o 
  -4  19   8        3.20        0.35      1.53 o 
  -3  19   8        9.67        1.16      1.50 o 
  -2  19   8       13.38        7.00      1.86 o 
 -11   1   9       40.00       37.67      2.91 o 
 -10   1   9      122.00      121.77      6.18 o 
  -9   1   9      110.10       94.27      5.04 o 
  -8   1   9       33.49       30.88      1.97 o 
  -7   1   9        0.07        2.67      0.69 o 
  -6   1   9        1.92        4.60      0.67 o 
  -5   1   9       26.00       34.66      1.91 o 
  -4   1   9      242.69      217.52     10.00 o 
  -3   1   9        0.03        2.19      0.83 o 
  -2   1   9       43.98       44.69      3.74 o 
  -1   1   9      230.28      220.92     11.62 o 
   0   1   9      305.05      329.64     14.33 o 
   1   1   9       51.11       64.28      5.19 o 
   2   1   9       45.25       48.45      3.15 o 
   3   1   9       32.26       27.63      2.60 o 
   4   1   9       15.56       20.83      2.22 o 
 -11   2   9       68.55       57.17      3.86 o 
 -10   2   9       17.73       14.59      2.16 o 
  -9   2   9       15.02       17.03      1.96 o 
  -8   2   9        9.79       22.31      1.46 o 
  -7   2   9       10.87       14.11      1.39 o 
  -6   2   9      116.13      131.05      6.27 o 
  -5   2   9      262.43      268.69     10.07 o 
  -4   2   9        1.00       11.47      1.48 o 
  -3   2   9        5.84       14.65      2.61 o 
  -2   2   9        3.95       18.80      2.98 o 
  -1   2   9       34.66       45.71      3.31 o 
   0   2   9       26.47       52.69      9.19 o 
   1   2   9        2.15       15.71      1.79 o 
   2   2   9        0.21        4.19      1.15 o 
   3   2   9        0.27        0.00      1.25 o 
   4   2   9       15.74       15.11      1.74 o 
 -11   3   9       16.87       15.52      3.22 o 
 -10   3   9        0.84        1.63      1.72 o 
  -9   3   9       56.80       55.87      4.44 o 
  -8   3   9       93.68       95.02      5.42 o 
  -7   3   9        3.55        4.93      1.00 o 
  -6   3   9       84.05       86.27      4.52 o 
  -5   3   9       22.61       24.95      1.52 o 
  -4   3   9        8.61       14.29      1.22 o 
  -3   3   9        7.50       19.80      1.88 o 
  -1   3   9       12.44       20.83      1.98 o 
   1   3   9       27.27       34.25      2.44 o 
   2   3   9       44.22       56.25      3.76 o 
   3   3   9        1.40        0.95      3.38 o 
   4   3   9        0.26        0.62      1.49 o 
 -10   4   9        1.06        0.00      1.03 o 
  -9   4   9        6.72       13.32      2.61 o 
  -8   4   9       38.72       52.06      4.16 o 
  -7   4   9        2.73        6.35      1.46 o 
  -6   4   9       70.79       72.19      4.51 o 
  -5   4   9      112.72      123.44      6.81 o 
  -4   4   9       36.70       39.73      2.77 o 
  -3   4   9       67.28       70.54      4.18 o 
  -2   4   9        6.54       19.66      1.99 o 
  -1   4   9       83.51       84.92     11.35 o 
   0   4   9        2.46       19.16      1.86 o 
   1   4   9       16.99       22.46      2.96 o 
   2   4   9        2.08        4.20      1.20 o 
   3   4   9        0.00        0.00      1.27 o 
   4   4   9       18.66       13.41      1.42 o 
 -10   5   9        0.97        0.07      1.46 o 
  -9   5   9       10.01        8.10      1.00 o 
  -8   5   9       31.52       36.01      2.91 o 
  -7   5   9        0.75        1.55      0.87 o 
  -6   5   9       23.86       36.31      3.07 o 
  -5   5   9       85.85       95.56      5.64 o 
  -4   5   9       25.03       28.72      2.28 o 
  -3   5   9        3.87       13.67      1.26 o 
  -2   5   9        0.53       12.24      1.58 o 
  -1   5   9       72.44       81.24      8.23 o 
   0   5   9       30.04       26.58      3.94 o 
   1   5   9        0.41       11.72      2.18 o 
   2   5   9        7.01        8.10      1.81 o 
   3   5   9        1.15        1.23      1.30 o 
   4   5   9        5.17        1.26      1.34 o 
 -10   6   9       12.75        3.46      1.29 o 
  -9   6   9        1.07        1.79      0.98 o 
  -8   6   9       41.38       50.46      3.53 o 
  -7   6   9       82.42       91.86      5.30 o 
  -6   6   9       94.88       94.14      5.39 o 
  -5   6   9       81.13       95.83      5.60 o 
  -4   6   9       74.27       85.30      5.13 o 
  -3   6   9      174.20      173.27      8.38 o 
  -2   6   9        0.71       10.92      2.24 o 
  -1   6   9       93.59       94.28      6.50 o 
   0   6   9        5.26        7.51      1.86 o 
   1   6   9       23.54       30.24      2.71 o 
   2   6   9        0.74        6.71      1.60 o 
   3   6   9        2.34        2.06      1.18 o 
   4   6   9        0.92        0.00      1.46 o 
 -10   7   9        8.28        5.71      1.34 o 
  -9   7   9        0.30        1.00      1.02 o 
  -8   7   9       15.75       13.61      1.68 o 
  -7   7   9       11.99       16.33      1.46 o 
  -6   7   9       76.09       70.44      4.27 o 
  -5   7   9        1.12        3.17      0.99 o 
  -4   7   9        1.69        4.67      0.94 o 
  -3   7   9       45.07       53.36      3.20 o 
  -2   7   9       33.81       44.04      2.93 o 
  -1   7   9        3.09        2.95      1.08 o 
   1   7   9       11.11       14.99      2.24 o 
   2   7   9       17.71       16.01      1.57 o 
   3   7   9        0.23        0.02      2.42 o 
   4   7   9        0.29        0.00      1.46 o 
 -10   8   9        0.01        1.00      1.09 o 
  -9   8   9       38.67       28.71      2.96 o 
  -8   8   9       84.78       86.24      4.90 o 
  -7   8   9       79.92       82.07      4.87 o 
  -6   8   9      104.91      113.67      6.31 o 
  -5   8   9       59.44       74.25      4.49 o 
  -4   8   9        2.22        8.79      2.42 o 
  -3   8   9       20.57       21.37      2.21 o 
  -2   8   9      167.94      149.32      7.50 o 
  -1   8   9       32.56       41.76      3.06 o 
   2   8   9        2.03        2.21      2.93 o 
   3   8   9        1.63        0.00      1.52 o 
   4   8   9        4.33        3.38      1.45 o 
  -9   9   9       15.47       13.52      2.10 o 
  -8   9   9       14.27       18.13      1.63 o 
  -7   9   9        1.71        2.52      0.94 o 
  -6   9   9        8.65        6.71      1.76 o 
  -5   9   9        7.76       11.00      1.21 o 
  -4   9   9       17.72       22.71      2.00 o 
  -3   9   9        0.21        0.93      1.27 o 
  -2   9   9        3.66        4.06      1.15 o 
  -1   9   9       38.59       55.76      4.69 o 
   0   9   9       20.05       23.47      1.95 o 
   1   9   9       25.20       18.83      2.17 o 
   2   9   9       18.30        9.11      2.40 o 
   3   9   9        1.28        0.00      1.97 o 
  -9  10   9       38.35       50.67      9.45 o 
  -8  10   9       51.70       46.85      3.24 o 
  -7  10   9       18.61       27.81      2.27 o 
  -6  10   9       64.80       75.98      5.99 o 
  -5  10   9      163.34      185.53      8.82 o 
  -4  10   9       19.54       31.07      2.52 o 
  -3  10   9        0.33        1.56      0.83 o 
  -2  10   9       86.13       72.15      4.36 o 
  -1  10   9       76.66       88.43      5.74 o 
   0  10   9        0.01       16.94      2.77 o 
   1  10   9        0.05        0.95      1.68 o 
   2  10   9        5.58        3.80      1.70 o 
   3  10   9        0.04        0.00      1.42 o 
  -9  11   9       17.63       13.65      2.69 o 
  -8  11   9        0.11        2.59      1.30 o 
  -7  11   9       19.36       16.38      1.56 o 
  -6  11   9       72.55       81.88      4.43 o 
  -5  11   9        9.12       18.00      1.29 o 
  -4  11   9       13.46       12.31      1.38 o 
  -3  11   9       17.45       22.49      2.08 o 
  -2  11   9       31.64       36.62      2.63 o 
  -1  11   9       43.32       33.84      2.90 o 
   0  11   9       57.03       67.08      8.07 o 
   1  11   9        4.32        9.32      1.81 o 
   2  11   9        4.41        1.55      1.37 o 
   3  11   9       23.09       11.70      2.69 o 
  -8  12   9       12.69        7.74      1.39 o 
  -7  12   9        2.64        0.50      0.99 o 
  -6  12   9       29.55       44.58      3.24 o 
  -5  12   9        0.33        1.55      1.19 o 
  -4  12   9       36.78       42.24      3.08 o 
  -3  12   9        4.99        4.71      1.37 o 
  -2  12   9        2.01        2.06      2.00 o 
  -1  12   9        0.02        3.13      2.56 o 
   0  12   9        1.43        0.00      1.30 o 
   1  12   9        2.38        0.00      1.70 o 
   2  12   9        0.03        0.08      1.47 o 
  -8  13   9        1.84        3.24      1.62 o 
  -7  13   9       20.49       12.36      2.88 o 
  -6  13   9       64.94       57.11      5.81 o 
  -5  13   9       27.58       20.67      3.52 o 
  -4  13   9        4.93        2.80      1.17 o 
  -3  13   9        7.89        7.53      1.13 o 
  -2  13   9       18.21       17.52      2.72 o 
  -1  13   9        9.39        4.95      1.37 o 
   0  13   9        6.45       17.05      2.98 o 
   1  13   9       10.54        6.69      2.45 o 
   2  13   9        6.91        1.64      1.46 o 
  -7  14   9        2.37        0.83      1.45 o 
  -6  14   9      101.74       80.41      8.84 o 
  -5  14   9       45.18       36.22      3.14 o 
  -4  14   9        0.66        0.00      0.96 o 
  -3  14   9        0.24        0.69      2.00 o 
  -2  14   9       17.14       13.04      1.80 o 
  -1  14   9       17.96       10.77      1.21 o 
   0  14   9       10.99        7.69      1.53 o 
   1  14   9        0.02        0.00      1.38 o 
  -6  15   9       10.47       13.59      3.22 o 
  -5  15   9        0.00        0.05      1.32 o 
  -4  15   9        4.82        4.58      2.90 o 
  -3  15   9       17.82        8.26      1.81 o 
  -2  15   9       62.66       53.57      4.69 o 
  -1  15   9        5.69        4.04      1.11 o 
   0  15   9        2.37        0.71      1.44 o 
  -5  16   9       13.74        4.69      2.02 o 
  -4  16   9        5.11        0.96      1.92 o 
  -3  16   9       19.98       11.13      2.18 o 
  -2  16   9        3.11        0.00      1.13 o 
  -1  16   9        0.02        0.00      1.18 o 
 -10   0  10       24.38       20.84      1.86 o 
  -9   0  10       39.72       29.62      2.57 o 
  -8   0  10        2.13        0.61      1.36 o 
  -7   0  10       10.96       10.12      2.24 o 
  -6   0  10       85.76      100.18      7.10 o 
  -5   0  10      137.37      138.73      9.12 o 
  -4   0  10      147.96      163.26     14.81 o 
  -3   0  10      165.10      199.54     16.03 o 
  -2   0  10      126.99      127.10     11.72 o 
  -1   0  10       23.73       25.20      2.77 o 
   0   0  10      212.47      199.27     14.70 o 
   1   0  10       26.10       16.99      2.88 o 
   2   0  10        0.36        1.38      1.97 o 
   3   0  10        0.58        0.75      2.13 o 
 -10   1  10       14.91        9.17      2.07 o 
  -9   1  10        2.32        2.61      1.07 o 
  -8   1  10        0.04        2.30      1.02 o 
  -7   1  10        5.32        4.53      0.79 o 
  -6   1  10        4.37        2.29      0.89 o 
  -5   1  10       28.57       36.81      3.33 o 
  -4   1  10        0.45        3.36      1.33 o 
  -3   1  10       14.46       23.91      2.35 o 
  -2   1  10        2.49        3.64      1.60 o 
  -1   1  10       28.69       33.70      2.22 o 
   0   1  10       27.33       39.98      3.54 o 
   1   1  10        0.51        2.93      1.84 o 
   2   1  10        1.21        0.00      1.39 o 
   3   1  10        3.02        0.95      2.40 o 
  -9   2  10        6.43        3.08      1.49 o 
  -8   2  10        0.16        1.50      1.03 o 
  -7   2  10        9.16       11.35      1.13 o 
  -6   2  10       17.01       16.72      1.73 o 
  -5   2  10       69.40       70.06      4.70 o 
  -4   2  10      166.82      162.41      8.25 o 
  -3   2  10       82.92       78.65      6.02 o 
  -2   2  10        0.19        2.18      1.13 o 
  -1   2  10       52.20       59.26      4.98 o 
   0   2  10       32.76       30.45      5.14 o 
   1   2  10       12.65       12.48      2.37 o 
   2   2  10        5.45        5.72      1.37 o 
   3   2  10        5.57        3.78      3.38 o 
  -9   3  10       11.01        9.80      2.45 o 
  -8   3  10       23.18       19.23      1.42 o 
  -7   3  10       48.64       48.52      2.54 o 
  -6   3  10        1.12        2.17      0.78 o 
  -5   3  10       49.59       41.75      2.71 o 
  -4   3  10       15.12       12.62      2.72 o 
  -3   3  10       16.90       14.22      2.82 o 
  -2   3  10       18.67       14.54      2.72 o 
  -1   3  10       27.21       40.20      6.58 o 
   0   3  10       71.32       60.41      4.08 o 
   1   3  10       26.61       31.93      3.49 o 
   2   3  10        4.60        6.22      1.78 o 
   3   3  10        2.84        0.34      1.54 o 
  -9   4  10        0.03        0.55      1.08 o 
  -8   4  10       22.95       24.61      1.98 o 
  -7   4  10       18.11       23.70      1.49 o 
  -6   4  10        0.08        1.86      0.79 o 
  -5   4  10        6.50       13.64      1.13 o 
  -4   4  10      133.00      129.89     13.27 o 
  -3   4  10       47.60       58.77     10.20 o 
  -2   4  10        0.00        3.85      2.10 o 
  -1   4  10       19.93       20.51      2.93 o 
   0   4  10       25.82       36.41      3.97 o 
   1   4  10        2.18        3.56      1.35 o 
   2   4  10        4.14        0.08      1.37 o 
  -9   5  10       42.20       45.96      3.19 o 
  -8   5  10       58.20       59.63      3.18 o 
  -7   5  10        5.57        5.11      1.37 o 
  -6   5  10        0.05        2.63      1.51 o 
  -5   5  10        0.79        2.68      0.80 o 
  -4   5  10       11.66        6.62      1.46 o 
  -3   5  10       70.53       74.89      7.38 o 
  -2   5  10        2.50        2.77      1.09 o 
  -1   5  10        2.99        6.71      3.41 o 
   0   5  10       34.41       32.04      2.40 o 
   1   5  10       70.72       70.20      4.70 o 
   2   5  10       19.38        9.34      2.05 o 
  -9   6  10        4.29        4.66      2.03 o 
  -8   6  10        0.03        0.53      1.27 o 
  -7   6  10        0.85        1.50      1.04 o 
  -6   6  10       11.17       17.19      2.09 o 
  -5   6  10        2.17        4.75      1.19 o 
  -4   6  10       16.45       15.60      1.53 o 
  -3   6  10       27.03       28.51      2.26 o 
  -2   6  10        1.74        5.54      1.54 o 
  -1   6  10        3.38        3.46      2.69 o 
   0   6  10        1.31        0.77      1.28 o 
   1   6  10        5.75        4.49      1.43 o 
   2   6  10        0.01        0.00      1.47 o 
  -9   7  10       18.94       16.17      2.56 o 
  -8   7  10       33.07       22.11      1.89 o 
  -7   7  10        0.51        2.89      1.88 o 
  -6   7  10        0.07        0.44      0.94 o 
  -5   7  10        2.27        0.46      0.85 o 
  -4   7  10        0.94        0.55      0.92 o 
  -3   7  10       43.23       52.66      2.91 o 
  -2   7  10       50.09       58.50      5.38 o 
  -1   7  10       10.75       20.51      2.56 o 
   0   7  10       19.89       12.73      2.13 o 
   1   7  10       24.92       22.47      2.88 o 
   2   7  10        0.76        0.00      1.49 o 
  -8   8  10        3.41        0.80      1.11 o 
  -7   8  10        6.89        3.62      1.04 o 
  -6   8  10        2.40        3.54      1.20 o 
  -5   8  10        0.03        0.67      0.93 o 
  -4   8  10        4.06        3.69      0.94 o 
  -3   8  10        0.89        4.16      1.76 o 
  -2   8  10        1.59        1.45      1.15 o 
   0   8  10        0.50        6.36      1.78 o 
   1   8  10        0.77        1.15      1.37 o 
  -8   9  10        0.95        0.63      1.11 o 
  -7   9  10        4.57        3.82      1.11 o 
  -6   9  10        0.00        0.00      0.98 o 
  -5   9  10       16.57        8.34      1.21 o 
  -4   9  10       17.03       19.74      2.52 o 
  -3   9  10        1.16        0.27      0.95 o 
  -2   9  10       31.78       35.90      2.49 o 
  -1   9  10       71.15       87.40      5.44 o 
   0   9  10       18.08       11.67      2.16 o 
   1   9  10        1.81        4.21      2.18 o 
  -7  10  10       10.64        5.41      1.34 o 
  -6  10  10       51.36       45.95      2.95 o 
  -5  10  10       79.01       81.95      5.42 o 
  -4  10  10       15.69       10.58      2.08 o 
  -3  10  10        0.13        0.78      0.95 o 
  -2  10  10        5.68        3.68      1.97 o 
  -1  10  10        4.98        4.61      1.24 o 
   0  10  10        1.90        0.32      1.92 o 
   1  10  10        1.35        0.00      2.18 o 
  -7  11  10       14.61        7.66      1.33 o 
  -6  11  10        0.85        1.44      1.33 o 
  -5  11  10       33.74       49.68      2.93 o 
  -4  11  10       12.08        8.30      1.69 o 
  -3  11  10        0.13        2.67      1.38 o 
  -2  11  10        2.03        0.82      1.01 o 
  -1  11  10        6.74        1.28      1.76 o 
   0  11  10        2.84        0.69      1.97 o 
  -6  12  10      158.74      161.56      8.14 o 
  -5  12  10      140.91      121.34      9.54 o 
  -4  12  10       24.77       22.90      2.26 o 
  -3  12  10        0.27        0.84      1.00 o 
  -2  12  10       15.65       12.65      2.40 o 
  -1  12  10       13.60       15.29      2.40 o 
  -5  13  10        0.65        1.37      1.09 o 
  -4  13  10        0.08        0.00      1.08 o 
  -3  13  10        6.44        0.71      1.31 o 
  -2  13  10        0.01        0.06      1.62 o 
  -8   1  11       15.95       13.83      1.90 o 
  -7   1  11       10.57       10.42      2.05 o 
  -6   1  11        5.91        3.53      1.00 o 
  -5   1  11       32.66       24.16      2.00 o 
  -4   1  11       22.50       12.16      1.73 o 
  -3   1  11        2.40        1.37      1.41 o 
  -2   1  11        0.58        0.00      1.28 o 
  -1   1  11        0.06        0.00      1.47 o 
   0   1  11        0.02        0.00      1.49 o 
  -8   2  11        1.35        0.00      1.22 o 
  -7   2  11        1.34        0.38      0.98 o 
  -6   2  11        5.45        4.68      1.33 o 
  -5   2  11        0.63        1.54      1.05 o 
  -4   2  11        0.51        0.72      1.57 o 
  -3   2  11       12.75        7.40      1.24 o 
  -2   2  11        9.56        7.28      1.68 o 
  -1   2  11        9.57        2.32      2.37 o 
   0   2  11       39.20       25.51      2.88 o 
  -7   3  11        2.21        1.09      0.99 o 
  -6   3  11        4.97        0.87      1.03 o 
  -5   3  11        5.35        0.13      1.41 o 
  -4   3  11       19.73        9.80      2.08 o 
  -3   3  11        3.45        3.27      2.05 o 
  -1   3  11        0.87        0.89      1.35 o 
   0   3  11       29.28       16.98      3.36 o 
  -7   4  11        4.74        3.88      1.51 o 
  -6   4  11        6.14        4.98      1.31 o 
  -5   4  11        6.27        3.25      1.15 o 
  -4   4  11        2.76        8.10      1.65 o 
  -3   4  11        3.14        2.77      2.82 o 
  -2   4  11       16.84       11.00      1.41 o 
  -1   4  11       11.71        6.46      1.39 o 
   0   4  11        5.26        2.17      1.89 o 
  -7   5  11        6.37        0.28      1.00 o 
  -6   5  11        3.01        1.46      0.95 o 
  -5   5  11        0.44        0.02      1.12 o 
  -4   5  11        6.13        3.33      1.52 o 
  -3   5  11        0.81        0.00      1.22 o 
  -2   5  11        0.82        2.89      3.06 o 
  -1   5  11        2.24        2.02      3.52 o 
  -7   6  11        2.88        0.38      1.24 o 
  -6   6  11        2.03        2.59      0.95 o 
  -5   6  11       68.26       63.21      4.92 o 
  -4   6  11       74.88       83.70      5.74 o 
  -3   6  11       21.22       12.20      2.56 o 
  -2   6  11        2.97        6.73      2.16 o 
  -1   6  11        3.34        0.00      1.39 o 
  -6   7  11       11.81        1.78      1.94 o 
  -5   7  11       40.75       36.49      2.88 o 
  -4   7  11       10.93       16.27      2.88 o 
  -3   7  11        0.66        1.48      1.37 o 
  -2   7  11        0.95        1.49      1.49 o 
  -1   7  11        3.16        1.53      1.70 o 
  -5   8  11       18.91       12.10      1.82 o 
  -4   8  11       31.51       16.92      1.94 o 
  -3   8  11       25.89       25.35      3.06 o 
  -2   8  11        2.37        1.61      1.60 o 
  -4   9  11        1.18        1.88      1.36 o 
  -3   9  11       13.59        9.91      3.41 o 
                                                 
